# Supplementary material for: 1-(4-{2-[(E)-3-(4-Chloro­phen­yl)-3-oxo­prop-1-en-1-yl]phen­oxy}but­yl)-1H-indole-3-carbaldehyde
Source: Acta Crystallogr Sect E Struct Rep Online. 2013 Jan 31;69(Pt 2):o314–5. doi: 10.1107/S1600536813002456 (PMC3569833; doi:10.1107/S1600536813002456)
Supplement: Supplementary file 1 [file e-69-0o314-sup1.cif]

##############################################################################
#                                                                            #
# This CIF contains the data in a paper accepted for publication in          #
# Acta Crystallographica Section E. It conforms to the requirements of       #
# Notes for Authors for Acta Crystallographica Section E, and has been       #
# peer reviewed under the auspices of the IUCr Commission on Journals.       #
#                                                                            #
# Full details of the Crystallographic Information File format               #
# are given in the paper "The Crystallographic Information File (CIF):       #
# a New Standard Archive File for Crystallography" by S. R. Hall, F. H.      #
# Allen and I. D. Brown [Acta Cryst. (1991), A47, 655-685].                  #
#                                                                            #
# The current version of the core CIF dictionary is obtainable from          #
# ftp://ftp.iucr.org/pub/cif_core.dic.                                       #
#                                                                            #
# Software is freely available for graphical display of the structure(s)     #
# in this CIF. For information consult the CIF software page                 #
# http://www.iucr.org/resources/cif/software.                                #
#                                                                            #
# This file may be used for bona fide research purposes within the           #
# scientific community so long as proper attribution is given to the journal # 
# article from which it was obtained.                                        #
#                                                                            #
##############################################################################
data_I
_audit_creation_method     SHELXL-97
_chemical_name_systematic
;\
1-(4-{2-[(<i>E</i>)-3-(4-Chlorophenyl)-3-oxoprop-1-en-1-yl]phenoxy}butyl)-\
1<i>H</i>-indole-3-carbaldehyde
;
_chemical_name_common     ?
_chemical_formula_moiety     'C28 H24 Cl N O3'
_chemical_formula_sum     'C28 H24 Cl N O3'
_chemical_formula_iupac     'C28 H24 Cl N O3'
_chemical_formula_weight     457.93
_chemical_melting_point     ?
_symmetry_cell_setting     monoclinic
_symmetry_space_group_name_H-M     'P 21/n'
_symmetry_space_group_name_hall     '-P 2yn'
loop_
    _symmetry_equiv_pos_as_xyz
    'x, y, z'
    '-x+1/2, y+1/2, -z+1/2'
    '-x, -y, -z'
    'x-1/2, -y-1/2, z-1/2'
_cell_length_a     8.7126(3)
_cell_length_b     19.1311(6)
_cell_length_c     13.9338(4)
_cell_angle_alpha     90.00
_cell_angle_beta     93.198(2)
_cell_angle_gamma     90.00
_cell_volume     2318.89(13)
_cell_formula_units_Z     4
_cell_measurement_reflns_used     5782
_cell_measurement_theta_min     1.81
_cell_measurement_theta_max     28.34
_cell_measurement_temperature     298(2)
_cell_special_details     monoclinic
_exptl_crystal_description     block
_exptl_crystal_colour     colourless
_exptl_crystal_size_max     0.20
_exptl_crystal_size_mid     0.20
_exptl_crystal_size_min     0.20
_exptl_crystal_density_diffrn     1.312
_exptl_crystal_density_meas     ?
_exptl_crystal_density_method     'not measured'
_exptl_crystal_F_000     960
_exptl_absorpt_coefficient_mu     0.195
_exptl_absorpt_correction_type     none
_exptl_absorpt_process_details     ?
_exptl_absorpt_correction_T_min     ?
_exptl_absorpt_correction_T_max     ?
_exptl_special_details     ?
_diffrn_ambient_temperature     298(2)
_diffrn_radiation_type     MoK\a
_diffrn_radiation_wavelength     0.71073
_diffrn_radiation_source     'fine-focus sealed tube'
_diffrn_radiation_monochromator     graphite
_diffrn_measurement_device_type     'Bruker SMART APEXII area-detector'
_diffrn_measurement_method     '\w and \f scans'
_diffrn_detector_area_resol_mean     ?
_diffrn_reflns_number     22253
_diffrn_reflns_av_R_equivalents     0.0263
_diffrn_reflns_av_sigmaI/netI     0.0254
_diffrn_reflns_theta_min     1.81
_diffrn_reflns_theta_max     28.34
_diffrn_reflns_theta_full     28.34
_diffrn_measured_fraction_theta_max     0.997
_diffrn_measured_fraction_theta_full     0.997
_diffrn_reflns_limit_h_min     -8
_diffrn_reflns_limit_h_max     11
_diffrn_reflns_limit_k_min     -25
_diffrn_reflns_limit_k_max     21
_diffrn_reflns_limit_l_min     -18
_diffrn_reflns_limit_l_max     18
_diffrn_standards_number     ?
_diffrn_standards_interval_count     ?
_diffrn_standards_interval_time     ?
_diffrn_standards_decay_%     ?
_refine_special_details
;
Refinement of <i>F</i>^2^ against ALL reflections. The weighted <i>R</i>-factor
<i>wR</i> and goodness of fit <i>S</i> are based on <i>F</i>^2^, conventional
<i>R</i>-factors <i>R</i> are based on <i>F</i>, with <i>F</i> set to zero for
negative <i>F</i>^2^. The threshold expression of <i>F</i>^2^ >
\s(<i>F</i>^2^) is used only for calculating <i>R</i>-factors(gt) <i>etc</i>.
and is not relevant to the choice of reflections for refinement.
<i>R</i>-factors based on <i>F</i>^2^ are statistically about twice as large
as those based on <i>F</i>, and <i>R</i>- factors based on ALL data will be
even larger.
;
_reflns_number_total     5782
_reflns_number_gt     4060
_reflns_threshold_expression     I>2sigma(I)
_refine_ls_structure_factor_coef     Fsqd
_refine_ls_matrix_type     full
_refine_ls_R_factor_all     0.0739
_refine_ls_R_factor_gt     0.0493
_refine_ls_wR_factor_gt     0.1266
_refine_ls_wR_factor_ref     0.1446
_refine_ls_goodness_of_fit_ref     1.026
_refine_ls_restrained_S_all     1.026
_refine_ls_number_reflns     5782
_refine_ls_number_parameters     298
_refine_ls_number_restraints     0
_refine_ls_hydrogen_treatment     constr
_refine_ls_weighting_scheme     calc
_refine_ls_weighting_details
         'calc w=1/[\s^2^(Fo^2^)+(0.0591P)^2^+0.7822P] where P=(Fo^2^+2Fc^2^)/3'
_atom_sites_solution_hydrogens     geom
_atom_sites_solution_primary     direct
_atom_sites_solution_secondary     difmap
_refine_ls_shift/su_max     0.000
_refine_ls_shift/su_mean     0.000
_refine_diff_density_max     0.387
_refine_diff_density_min     -0.456
_refine_ls_extinction_method     none
_refine_ls_extinction_coef     ?
loop_
    _atom_type_symbol
    _atom_type_description
    _atom_type_scat_dispersion_real
    _atom_type_scat_dispersion_imag
    _atom_type_scat_source
    'C' 'C' 0.0033 0.0016
                         'International Tables Vol C Tables 4.2.6.8 and 6.1.1.4'
    'H' 'H' 0.0000 0.0000
                         'International Tables Vol C Tables 4.2.6.8 and 6.1.1.4'
    'N' 'N' 0.0061 0.0033
                         'International Tables Vol C Tables 4.2.6.8 and 6.1.1.4'
    'O' 'O' 0.0106 0.0060
                         'International Tables Vol C Tables 4.2.6.8 and 6.1.1.4'
    'Cl' 'Cl' 0.1484 0.1585
                         'International Tables Vol C Tables 4.2.6.8 and 6.1.1.4'
_computing_data_collection     'APEX2 (Bruker, 2008)'
_computing_cell_refinement     'SAINT (Bruker, 2008)'
_computing_data_reduction     'SAINT (Bruker, 2008)'
_computing_structure_solution     'SHELXS97 (Sheldrick, 2008)'
_computing_structure_refinement     'SHELXL97 (Sheldrick, 2008)'
_computing_molecular_graphics
                  'ORTEP-3 for Windowa (Farrugia, 2012) and PLATON (Spek, 2009)'
_computing_publication_material
;
SHELXL97 (Sheldrick, 2008), PLATON (Spek, 2009) and publCIF
(Westrip, 2010)
;
loop_
    _atom_site_type_symbol
    _atom_site_label
    _atom_site_fract_x
    _atom_site_fract_y
    _atom_site_fract_z
    _atom_site_U_iso_or_equiv
    _atom_site_adp_type
    _atom_site_calc_flag
    _atom_site_refinement_flags
    _atom_site_occupancy
    _atom_site_symmetry_multiplicity
    _atom_site_disorder_assembly
    _atom_site_disorder_group
    C C1 -0.0037(3) 0.70610(12) 0.90463(15) 0.0675(5) Uani d . 1 1 . .
    C C2 0.0110(3) 0.63646(12) 0.88447(16) 0.0743(6) Uani d . 1 1 . .
    H H2 -0.0351 0.6177 0.8284 0.089 Uiso calc R 1 1 . .
    C C3 0.0951(3) 0.59454(11) 0.94836(14) 0.0656(5) Uani d . 1 1 . .
    H H3 0.1071 0.5474 0.9341 0.079 Uiso calc R 1 1 . .
    C C4 0.1623(2) 0.62099(10) 1.03343(13) 0.0526(4) Uani d . 1 1 . .
    C C5 0.1383(3) 0.69100(11) 1.05371(16) 0.0700(6) Uani d . 1 1 . .
    H H5 0.1781 0.7095 1.1116 0.084 Uiso calc R 1 1 . .
    C C6 0.0566(3) 0.73364(12) 0.98970(18) 0.0776(7) Uani d . 1 1 . .
    H H6 0.0423 0.7806 1.0039 0.093 Uiso calc R 1 1 . .
    C C7 0.2526(2) 0.57743(10) 1.10492(13) 0.0559(4) Uani d . 1 1 . .
    C C8 0.3047(2) 0.50761(10) 1.07578(13) 0.0552(4) Uani d . 1 1 . .
    H H8 0.2842 0.4926 1.0129 0.066 Uiso calc R 1 1 . .
    C C9 0.3803(2) 0.46590(9) 1.13797(12) 0.0488(4) Uani d . 1 1 . .
    H H9 0.3943 0.4842 1.1997 0.059 Uiso calc R 1 1 . .
    C C10 0.44511(19) 0.39676(9) 1.12663(11) 0.0450(4) Uani d . 1 1 . .
    C C11 0.5351(2) 0.36906(10) 1.20364(12) 0.0535(4) Uani d . 1 1 . .
    H H11 0.5511 0.3958 1.2590 0.064 Uiso calc R 1 1 . .
    C C12 0.6008(3) 0.30409(11) 1.20085(14) 0.0647(5) Uani d . 1 1 . .
    H H12 0.6605 0.2874 1.2533 0.078 Uiso calc R 1 1 . .
    C C13 0.5775(3) 0.26396(11) 1.11985(15) 0.0688(6) Uani d . 1 1 . .
    H H13 0.6221 0.2199 1.1174 0.083 Uiso calc R 1 1 . .
    C C14 0.4884(3) 0.28835(10) 1.04196(13) 0.0609(5) Uani d . 1 1 . .
    H H14 0.4723 0.2604 0.9878 0.073 Uiso calc R 1 1 . .
    C C15 0.4230(2) 0.35419(9) 1.04394(11) 0.0472(4) Uani d . 1 1 . .
    C C16 0.2994(3) 0.33837(10) 0.88721(13) 0.0632(5) Uani d . 1 1 . .
    H H16A 0.2491 0.2958 0.9063 0.076 Uiso calc R 1 1 . .
    H H16B 0.3921 0.3260 0.8558 0.076 Uiso calc R 1 1 . .
    C C17 0.1931(3) 0.38074(11) 0.82024(13) 0.0612(5) Uani d . 1 1 . .
    H H17A 0.1520 0.3506 0.7690 0.073 Uiso calc R 1 1 . .
    H H17B 0.1074 0.3973 0.8556 0.073 Uiso calc R 1 1 . .
    C C18 0.2704(2) 0.44254(11) 0.77648(12) 0.0571(5) Uani d . 1 1 . .
    H H18A 0.3509 0.4258 0.7370 0.068 Uiso calc R 1 1 . .
    H H18B 0.3183 0.4708 0.8276 0.068 Uiso calc R 1 1 . .
    C C19 0.1603(2) 0.48804(10) 0.71534(12) 0.0583(5) Uani d . 1 1 . .
    H H19A 0.0824 0.5064 0.7556 0.070 Uiso calc R 1 1 . .
    H H19B 0.2167 0.5274 0.6911 0.070 Uiso calc R 1 1 . .
    C C20 -0.0653(2) 0.43252(9) 0.62598(12) 0.0485(4) Uani d . 1 1 . .
    H H20 -0.1354 0.4400 0.6729 0.058 Uiso calc R 1 1 . .
    C C21 -0.09949(19) 0.40123(9) 0.53853(11) 0.0445(4) Uani d . 1 1 . .
    C C22 -0.2501(2) 0.37870(11) 0.50518(14) 0.0564(5) Uani d . 1 1 . .
    H H22 -0.3284 0.3832 0.5475 0.068 Uiso calc R 1 1 . .
    C C23 0.04045(18) 0.39990(8) 0.48909(11) 0.0404(3) Uani d . 1 1 . .
    C C24 0.15337(18) 0.43141(8) 0.55073(11) 0.0420(3) Uani d . 1 1 . .
    C C25 0.3043(2) 0.43976(10) 0.52522(13) 0.0526(4) Uani d . 1 1 . .
    H H25 0.3779 0.4609 0.5665 0.063 Uiso calc R 1 1 . .
    C C26 0.3401(2) 0.41551(11) 0.43653(14) 0.0596(5) Uani d . 1 1 . .
    H H26 0.4400 0.4207 0.4172 0.071 Uiso calc R 1 1 . .
    C C27 0.2308(2) 0.38327(11) 0.37477(13) 0.0583(5) Uani d . 1 1 . .
    H H27 0.2594 0.3668 0.3155 0.070 Uiso calc R 1 1 . .
    C C28 0.0807(2) 0.37520(10) 0.39963(11) 0.0492(4) Uani d . 1 1 . .
    H H28 0.0082 0.3538 0.3578 0.059 Uiso calc R 1 1 . .
    N N1 0.08465(17) 0.45088(7) 0.63409(9) 0.0469(3) Uani d . 1 1 . .
    O O1 0.2827(2) 0.59973(9) 1.18603(10) 0.0837(5) Uani d . 1 1 . .
    O O2 0.33578(16) 0.38163(6) 0.96938(8) 0.0570(3) Uani d . 1 1 . .
    O O3 -0.28421(16) 0.35426(9) 0.42671(11) 0.0757(4) Uani d . 1 1 . .
    Cl Cl1 -0.10168(10) 0.76018(4) 0.82139(5) 0.1058(3) Uani d . 1 1 . .
loop_
    _atom_site_aniso_label
    _atom_site_aniso_U_11
    _atom_site_aniso_U_22
    _atom_site_aniso_U_33
    _atom_site_aniso_U_12
    _atom_site_aniso_U_13
    _atom_site_aniso_U_23
    C1 0.0800(14) 0.0584(12) 0.0639(12) 0.0172(11) 0.0030(10) -0.0019(10)
    C2 0.0966(17) 0.0648(14) 0.0599(12) 0.0149(12) -0.0089(11) -0.0127(10)
    C3 0.0897(15) 0.0488(11) 0.0576(11) 0.0095(10) -0.0022(10) -0.0117(9)
    C4 0.0585(10) 0.0466(10) 0.0532(9) 0.0020(8) 0.0097(8) -0.0081(8)
    C5 0.0835(15) 0.0548(12) 0.0704(13) 0.0083(11) -0.0079(11) -0.0187(10)
    C6 0.0954(17) 0.0479(12) 0.0880(16) 0.0151(11) -0.0086(13) -0.0162(11)
    C7 0.0657(11) 0.0528(11) 0.0494(9) 0.0014(9) 0.0058(8) -0.0109(8)
    C8 0.0714(12) 0.0496(11) 0.0441(9) 0.0032(9) -0.0005(8) -0.0074(8)
    C9 0.0542(10) 0.0505(10) 0.0416(8) -0.0067(8) 0.0022(7) -0.0085(7)
    C10 0.0502(9) 0.0462(9) 0.0384(7) -0.0065(7) 0.0006(6) -0.0016(7)
    C11 0.0612(11) 0.0578(11) 0.0405(8) -0.0055(9) -0.0066(7) -0.0034(8)
    C12 0.0793(14) 0.0593(12) 0.0532(10) 0.0047(10) -0.0170(9) 0.0061(9)
    C13 0.0935(15) 0.0495(12) 0.0615(11) 0.0115(11) -0.0135(11) 0.0028(9)
    C14 0.0893(14) 0.0453(10) 0.0466(9) 0.0052(10) -0.0090(9) -0.0045(8)
    C15 0.0603(10) 0.0439(9) 0.0369(7) -0.0039(8) -0.0040(7) 0.0006(7)
    C16 0.0968(15) 0.0458(10) 0.0446(9) -0.0043(10) -0.0178(9) -0.0066(8)
    C17 0.0779(13) 0.0559(12) 0.0475(9) -0.0123(10) -0.0173(9) -0.0022(8)
    C18 0.0674(11) 0.0611(12) 0.0414(8) -0.0094(9) -0.0101(8) -0.0029(8)
    C19 0.0799(13) 0.0482(11) 0.0452(9) -0.0041(9) -0.0111(9) -0.0047(8)
    C20 0.0539(10) 0.0498(10) 0.0417(8) 0.0056(8) 0.0022(7) 0.0074(7)
    C21 0.0471(9) 0.0440(9) 0.0415(8) 0.0005(7) -0.0035(6) 0.0086(7)
    C22 0.0489(10) 0.0632(12) 0.0565(10) -0.0022(8) -0.0014(8) 0.0116(9)
    C23 0.0458(8) 0.0368(8) 0.0377(7) 0.0003(6) -0.0057(6) 0.0084(6)
    C24 0.0482(9) 0.0373(8) 0.0397(7) 0.0006(7) -0.0046(6) 0.0060(6)
    C25 0.0482(9) 0.0525(11) 0.0560(10) -0.0046(8) -0.0082(7) 0.0065(8)
    C26 0.0476(10) 0.0700(13) 0.0613(11) 0.0019(9) 0.0047(8) 0.0082(10)
    C27 0.0614(11) 0.0666(13) 0.0473(9) 0.0066(9) 0.0075(8) 0.0010(8)
    C28 0.0569(10) 0.0498(10) 0.0401(8) 0.0007(8) -0.0051(7) 0.0022(7)
    N1 0.0575(8) 0.0443(8) 0.0380(7) 0.0004(6) -0.0065(6) 0.0009(6)
    O1 0.1221(14) 0.0712(10) 0.0562(8) 0.0217(9) -0.0091(8) -0.0221(7)
    O2 0.0842(9) 0.0449(7) 0.0396(6) 0.0066(6) -0.0160(6) -0.0055(5)
    O3 0.0594(8) 0.1004(12) 0.0651(9) -0.0151(8) -0.0157(7) -0.0039(8)
    Cl1 0.1481(7) 0.0834(5) 0.0832(4) 0.0471(5) -0.0170(4) -0.0014(3)
_geom_special_details
;
All e.s.d.'s (except the e.s.d. in the dihedral angle between two l.s. planes)
are estimated using the full covariance matrix. The cell e.s.d.'s are taken
into account individually in the estimation of e.s.d.'s in distances, angles
and torsion angles; correlations between e.s.d.'s in cell parameters are only
used when they are defined by crystal symmetry. An approximate (isotropic)
treatment of cell e.s.d.'s is used for estimating e.s.d.'s involving l.s.
planes.
;
loop_
    _geom_bond_atom_site_label_1
    _geom_bond_atom_site_label_2
    _geom_bond_site_symmetry_2
    _geom_bond_distance
    _geom_bond_publ_flag
    C1 C2 . 1.369(3) ?
    C1 C6 . 1.374(3) ?
    C1 Cl1 . 1.742(2) ?
    C2 C3 . 1.378(3) ?
    C2 H2 . 0.9300 ?
    C3 C4 . 1.388(3) ?
    C3 H3 . 0.9300 ?
    C4 C5 . 1.387(3) ?
    C4 C7 . 1.489(3) ?
    C5 C6 . 1.377(3) ?
    C5 H5 . 0.9300 ?
    C6 H6 . 0.9300 ?
    C7 O1 . 1.223(2) ?
    C7 C8 . 1.475(3) ?
    C8 C9 . 1.326(3) ?
    C8 H8 . 0.9300 ?
    C9 C10 . 1.450(3) ?
    C9 H9 . 0.9300 ?
    C10 C11 . 1.398(2) ?
    C10 C15 . 1.415(2) ?
    C11 C12 . 1.370(3) ?
    C11 H11 . 0.9300 ?
    C12 C13 . 1.371(3) ?
    C12 H12 . 0.9300 ?
    C13 C14 . 1.380(3) ?
    C13 H13 . 0.9300 ?
    C14 C15 . 1.383(3) ?
    C14 H14 . 0.9300 ?
    C15 O2 . 1.3583(19) ?
    C16 O2 . 1.434(2) ?
    C16 C17 . 1.513(3) ?
    C16 H16A . 0.9700 ?
    C16 H16B . 0.9700 ?
    C17 C18 . 1.506(3) ?
    C17 H17A . 0.9700 ?
    C17 H17B . 0.9700 ?
    C18 C19 . 1.520(3) ?
    C18 H18A . 0.9700 ?
    C18 H18B . 0.9700 ?
    C19 N1 . 1.462(2) ?
    C19 H19A . 0.9700 ?
    C19 H19B . 0.9700 ?
    C20 N1 . 1.352(2) ?
    C20 C21 . 1.375(2) ?
    C20 H20 . 0.9300 ?
    C21 C23 . 1.434(2) ?
    C21 C22 . 1.434(2) ?
    C22 O3 . 1.211(2) ?
    C22 H22 . 0.9300 ?
    C23 C28 . 1.396(2) ?
    C23 C24 . 1.405(2) ?
    C24 N1 . 1.387(2) ?
    C24 C25 . 1.390(2) ?
    C25 C26 . 1.372(3) ?
    C25 H25 . 0.9300 ?
    C26 C27 . 1.392(3) ?
    C26 H26 . 0.9300 ?
    C27 C28 . 1.380(3) ?
    C27 H27 . 0.9300 ?
    C28 H28 . 0.9300 ?
loop_
    _geom_angle_atom_site_label_1
    _geom_angle_atom_site_label_2
    _geom_angle_atom_site_label_3
    _geom_angle_site_symmetry_1
    _geom_angle_site_symmetry_3
    _geom_angle
    _geom_angle_publ_flag
    C2 C1 C6 . . 121.0(2) ?
    C2 C1 Cl1 . . 119.29(18) ?
    C6 C1 Cl1 . . 119.75(17) ?
    C1 C2 C3 . . 119.1(2) ?
    C1 C2 H2 . . 120.5 ?
    C3 C2 H2 . . 120.5 ?
    C2 C3 C4 . . 121.55(19) ?
    C2 C3 H3 . . 119.2 ?
    C4 C3 H3 . . 119.2 ?
    C5 C4 C3 . . 117.70(19) ?
    C5 C4 C7 . . 118.95(17) ?
    C3 C4 C7 . . 123.30(17) ?
    C6 C5 C4 . . 121.2(2) ?
    C6 C5 H5 . . 119.4 ?
    C4 C5 H5 . . 119.4 ?
    C1 C6 C5 . . 119.4(2) ?
    C1 C6 H6 . . 120.3 ?
    C5 C6 H6 . . 120.3 ?
    O1 C7 C8 . . 121.14(18) ?
    O1 C7 C4 . . 120.06(17) ?
    C8 C7 C4 . . 118.80(15) ?
    C9 C8 C7 . . 120.95(16) ?
    C9 C8 H8 . . 119.5 ?
    C7 C8 H8 . . 119.5 ?
    C8 C9 C10 . . 131.29(16) ?
    C8 C9 H9 . . 114.4 ?
    C10 C9 H9 . . 114.4 ?
    C11 C10 C15 . . 116.86(16) ?
    C11 C10 C9 . . 117.85(15) ?
    C15 C10 C9 . . 125.28(15) ?
    C12 C11 C10 . . 122.66(17) ?
    C12 C11 H11 . . 118.7 ?
    C10 C11 H11 . . 118.7 ?
    C11 C12 C13 . . 119.26(18) ?
    C11 C12 H12 . . 120.4 ?
    C13 C12 H12 . . 120.4 ?
    C12 C13 C14 . . 120.61(19) ?
    C12 C13 H13 . . 119.7 ?
    C14 C13 H13 . . 119.7 ?
    C13 C14 C15 . . 120.43(17) ?
    C13 C14 H14 . . 119.8 ?
    C15 C14 H14 . . 119.8 ?
    O2 C15 C14 . . 123.39(15) ?
    O2 C15 C10 . . 116.42(15) ?
    C14 C15 C10 . . 120.19(16) ?
    O2 C16 C17 . . 106.49(16) ?
    O2 C16 H16A . . 110.4 ?
    C17 C16 H16A . . 110.4 ?
    O2 C16 H16B . . 110.4 ?
    C17 C16 H16B . . 110.4 ?
    H16A C16 H16B . . 108.6 ?
    C18 C17 C16 . . 113.45(17) ?
    C18 C17 H17A . . 108.9 ?
    C16 C17 H17A . . 108.9 ?
    C18 C17 H17B . . 108.9 ?
    C16 C17 H17B . . 108.9 ?
    H17A C17 H17B . . 107.7 ?
    C17 C18 C19 . . 113.20(16) ?
    C17 C18 H18A . . 108.9 ?
    C19 C18 H18A . . 108.9 ?
    C17 C18 H18B . . 108.9 ?
    C19 C18 H18B . . 108.9 ?
    H18A C18 H18B . . 107.8 ?
    N1 C19 C18 . . 113.48(15) ?
    N1 C19 H19A . . 108.9 ?
    C18 C19 H19A . . 108.9 ?
    N1 C19 H19B . . 108.9 ?
    C18 C19 H19B . . 108.9 ?
    H19A C19 H19B . . 107.7 ?
    N1 C20 C21 . . 110.35(15) ?
    N1 C20 H20 . . 124.8 ?
    C21 C20 H20 . . 124.8 ?
    C20 C21 C23 . . 106.59(14) ?
    C20 C21 C22 . . 124.54(17) ?
    C23 C21 C22 . . 128.79(16) ?
    O3 C22 C21 . . 125.64(18) ?
    O3 C22 H22 . . 117.2 ?
    C21 C22 H22 . . 117.2 ?
    C28 C23 C24 . . 119.25(15) ?
    C28 C23 C21 . . 134.26(15) ?
    C24 C23 C21 . . 106.49(14) ?
    N1 C24 C25 . . 129.92(15) ?
    N1 C24 C23 . . 107.87(14) ?
    C25 C24 C23 . . 122.20(15) ?
    C26 C25 C24 . . 117.22(17) ?
    C26 C25 H25 . . 121.4 ?
    C24 C25 H25 . . 121.4 ?
    C25 C26 C27 . . 121.62(18) ?
    C25 C26 H26 . . 119.2 ?
    C27 C26 H26 . . 119.2 ?
    C28 C27 C26 . . 121.32(17) ?
    C28 C27 H27 . . 119.3 ?
    C26 C27 H27 . . 119.3 ?
    C27 C28 C23 . . 118.38(16) ?
    C27 C28 H28 . . 120.8 ?
    C23 C28 H28 . . 120.8 ?
    C20 N1 C24 . . 108.69(14) ?
    C20 N1 C19 . . 125.67(15) ?
    C24 N1 C19 . . 125.58(15) ?
    C15 O2 C16 . . 118.49(14) ?
loop_
    _geom_torsion_atom_site_label_1
    _geom_torsion_atom_site_label_2
    _geom_torsion_atom_site_label_3
    _geom_torsion_atom_site_label_4
    _geom_torsion_site_symmetry_1
    _geom_torsion_site_symmetry_2
    _geom_torsion_site_symmetry_3
    _geom_torsion_site_symmetry_4
    _geom_torsion
    _geom_torsion_publ_flag
    C6 C1 C2 C3 . . . . -3.7(4) ?
    Cl1 C1 C2 C3 . . . . 176.83(19) ?
    C1 C2 C3 C4 . . . . 1.4(4) ?
    C2 C3 C4 C5 . . . . 1.9(3) ?
    C2 C3 C4 C7 . . . . 179.3(2) ?
    C3 C4 C5 C6 . . . . -2.9(3) ?
    C7 C4 C5 C6 . . . . 179.5(2) ?
    C2 C1 C6 C5 . . . . 2.7(4) ?
    Cl1 C1 C6 C5 . . . . -177.9(2) ?
    C4 C5 C6 C1 . . . . 0.7(4) ?
    C5 C4 C7 O1 . . . . 12.0(3) ?
    C3 C4 C7 O1 . . . . -165.4(2) ?
    C5 C4 C7 C8 . . . . -167.82(19) ?
    C3 C4 C7 C8 . . . . 14.8(3) ?
    O1 C7 C8 C9 . . . . 2.8(3) ?
    C4 C7 C8 C9 . . . . -177.42(18) ?
    C7 C8 C9 C10 . . . . -178.63(18) ?
    C8 C9 C10 C11 . . . . 172.6(2) ?
    C8 C9 C10 C15 . . . . -8.3(3) ?
    C15 C10 C11 C12 . . . . 0.3(3) ?
    C9 C10 C11 C12 . . . . 179.50(18) ?
    C10 C11 C12 C13 . . . . -0.3(3) ?
    C11 C12 C13 C14 . . . . -0.3(4) ?
    C12 C13 C14 C15 . . . . 0.9(4) ?
    C13 C14 C15 O2 . . . . 179.22(19) ?
    C13 C14 C15 C10 . . . . -0.9(3) ?
    C11 C10 C15 O2 . . . . -179.82(15) ?
    C9 C10 C15 O2 . . . . 1.1(3) ?
    C11 C10 C15 C14 . . . . 0.3(3) ?
    C9 C10 C15 C14 . . . . -178.79(18) ?
    O2 C16 C17 C18 . . . . 68.2(2) ?
    C16 C17 C18 C19 . . . . -175.60(16) ?
    C17 C18 C19 N1 . . . . -60.3(2) ?
    N1 C20 C21 C23 . . . . 0.29(19) ?
    N1 C20 C21 C22 . . . . -176.78(16) ?
    C20 C21 C22 O3 . . . . 176.1(2) ?
    C23 C21 C22 O3 . . . . -0.3(3) ?
    C20 C21 C23 C28 . . . . 179.59(18) ?
    C22 C21 C23 C28 . . . . -3.5(3) ?
    C20 C21 C23 C24 . . . . -0.24(18) ?
    C22 C21 C23 C24 . . . . 176.67(17) ?
    C28 C23 C24 N1 . . . . -179.75(14) ?
    C21 C23 C24 N1 . . . . 0.11(17) ?
    C28 C23 C24 C25 . . . . 0.9(2) ?
    C21 C23 C24 C25 . . . . -179.28(15) ?
    N1 C24 C25 C26 . . . . -179.55(17) ?
    C23 C24 C25 C26 . . . . -0.3(3) ?
    C24 C25 C26 C27 . . . . -0.6(3) ?
    C25 C26 C27 C28 . . . . 0.9(3) ?
    C26 C27 C28 C23 . . . . -0.3(3) ?
    C24 C23 C28 C27 . . . . -0.5(2) ?
    C21 C23 C28 C27 . . . . 179.67(18) ?
    C21 C20 N1 C24 . . . . -0.22(19) ?
    C21 C20 N1 C19 . . . . 177.14(15) ?
    C25 C24 N1 C20 . . . . 179.39(17) ?
    C23 C24 N1 C20 . . . . 0.06(18) ?
    C25 C24 N1 C19 . . . . 2.0(3) ?
    C23 C24 N1 C19 . . . . -177.31(15) ?
    C18 C19 N1 C20 . . . . 109.0(2) ?
    C18 C19 N1 C24 . . . . -74.1(2) ?
    C14 C15 O2 C16 . . . . 5.0(3) ?
    C10 C15 O2 C16 . . . . -174.84(17) ?
    C17 C16 O2 C15 . . . . 176.03(16) ?
loop_
    _geom_hbond_atom_site_label_D
    _geom_hbond_atom_site_label_H
    _geom_hbond_atom_site_label_A
    _geom_hbond_site_symmetry_A
    _geom_hbond_distance_DH
    _geom_hbond_distance_HA
    _geom_hbond_distance_DA
    _geom_hbond_angle_DHA
    _geom_hbond_publ_flag
    C8 H8 O2 . 0.93 2.26 2.850(2) 120.8 y
    C9 H9 O1 . 0.93 2.42 2.791(2) 103.9 ?
    C20 H20 O1 3_567 0.93 2.52 3.374(2) 152.0 y
_iucr_refine_instructions_details
;
TITL SPRR189 in P2(1)/n
CELL  0.71073   8.7126  19.1311  13.9338   90.000   93.198   90.000
ZERR     4.00   0.0003   0.0006   0.0004    0.000    0.002    0.000
LATT   1
SYMM  1/2 - X, 1/2 + Y, 1/2 - Z
SFAC  C    H    N    O    CL
UNIT  112  96   4    12   4
MERG   2
EQIV  $1 -X, -Y+1, -Z+2
HTAB  C8 O2
HTAB  C9 O1
HTAB  C20 O1_$1
FMAP   2
PLAN   25
L.S.   10
BOND $H
ACTA
HTAB
CONF
SIZE 0.20 0.25 0.30
WGHT    0.059100    0.782200
FVAR       0.12430
C1    1   -0.003651    0.706104    0.904629    11.00000    0.07999    0.05843 =
         0.06392   -0.00187    0.00296    0.01720
C2    1    0.011007    0.636461    0.884469    11.00000    0.09661    0.06481 =
         0.05994   -0.01266   -0.00890    0.01485
AFIX  43
H2    2   -0.035146    0.617697    0.828445    11.00000   -1.20000
AFIX   0
C3    1    0.095120    0.594544    0.948361    11.00000    0.08971    0.04883 =
         0.05756   -0.01169   -0.00222    0.00949
AFIX  43
H3    2    0.107138    0.547433    0.934132    11.00000   -1.20000
AFIX   0
C4    1    0.162303    0.620994    1.033432    11.00000    0.05852    0.04665 =
         0.05323   -0.00811    0.00970    0.00198
C5    1    0.138281    0.691001    1.053711    11.00000    0.08353    0.05479 =
         0.07038   -0.01868   -0.00793    0.00835
AFIX  43
H5    2    0.178072    0.709489    1.111609    11.00000   -1.20000
AFIX   0
C6    1    0.056596    0.733639    0.989697    11.00000    0.09544    0.04792 =
         0.08799   -0.01620   -0.00855    0.01513
AFIX  43
H6    2    0.042344    0.780612    1.003900    11.00000   -1.20000
AFIX   0
C7    1    0.252605    0.577429    1.104924    11.00000    0.06571    0.05275 =
         0.04941   -0.01088    0.00581    0.00138
C8    1    0.304687    0.507612    1.075778    11.00000    0.07141    0.04957 =
         0.04408   -0.00744   -0.00054    0.00323
AFIX  43
H8    2    0.284176    0.492626    1.012874    11.00000   -1.20000
AFIX   0
C9    1    0.380335    0.465904    1.137972    11.00000    0.05424    0.05054 =
         0.04163   -0.00848    0.00222   -0.00665
AFIX  43
H9    2    0.394304    0.484198    1.199679    11.00000   -1.20000
AFIX   0
C10   1    0.445106    0.396758    1.126627    11.00000    0.05017    0.04623 =
         0.03845   -0.00155    0.00060   -0.00649
C11   1    0.535112    0.369064    1.203636    11.00000    0.06118    0.05783 =
         0.04048   -0.00343   -0.00655   -0.00552
AFIX  43
H11   2    0.551069    0.395829    1.259012    11.00000   -1.20000
AFIX   0
C12   1    0.600779    0.304088    1.200849    11.00000    0.07929    0.05930 =
         0.05317    0.00611   -0.01704    0.00474
AFIX  43
H12   2    0.660498    0.287392    1.253323    11.00000   -1.20000
AFIX   0
C13   1    0.577480    0.263956    1.119848    11.00000    0.09351    0.04946 =
         0.06151    0.00277   -0.01352    0.01153
AFIX  43
H13   2    0.622098    0.219878    1.117372    11.00000   -1.20000
AFIX   0
C14   1    0.488441    0.288354    1.041957    11.00000    0.08932    0.04526 =
         0.04664   -0.00453   -0.00902    0.00523
AFIX  43
H14   2    0.472285    0.260357    0.987771    11.00000   -1.20000
AFIX   0
C15   1    0.423049    0.354187    1.043939    11.00000    0.06027    0.04388 =
         0.03685    0.00057   -0.00398   -0.00394
C16   1    0.299388    0.338372    0.887209    11.00000    0.09679    0.04578 =
         0.04457   -0.00658   -0.01784   -0.00428
AFIX  23
H16A  2    0.249068    0.295756    0.906325    11.00000   -1.20000
H16B  2    0.392149    0.325987    0.855757    11.00000   -1.20000
AFIX   0
C17   1    0.193072    0.380738    0.820241    11.00000    0.07787    0.05588 =
         0.04753   -0.00217   -0.01729   -0.01231
AFIX  23
H17A  2    0.151976    0.350616    0.769032    11.00000   -1.20000
H17B  2    0.107397    0.397277    0.855588    11.00000   -1.20000
AFIX   0
C18   1    0.270375    0.442545    0.776480    11.00000    0.06737    0.06105 =
         0.04135   -0.00290   -0.01014   -0.00936
AFIX  23
H18A  2    0.350911    0.425811    0.736977    11.00000   -1.20000
H18B  2    0.318341    0.470813    0.827581    11.00000   -1.20000
AFIX   0
C19   1    0.160337    0.488041    0.715344    11.00000    0.07993    0.04821 =
         0.04522   -0.00465   -0.01112   -0.00405
AFIX  23
H19A  2    0.082414    0.506406    0.755564    11.00000   -1.20000
H19B  2    0.216742    0.527402    0.691130    11.00000   -1.20000
AFIX   0
C20   1   -0.065311    0.432522    0.625977    11.00000    0.05390    0.04984 =
         0.04168    0.00740    0.00219    0.00556
AFIX  43
H20   2   -0.135422    0.439991    0.672864    11.00000   -1.20000
AFIX   0
C21   1   -0.099491    0.401230    0.538525    11.00000    0.04714    0.04404 =
         0.04151    0.00864   -0.00352    0.00046
C22   1   -0.250118    0.378695    0.505182    11.00000    0.04894    0.06325 =
         0.05650    0.01156   -0.00136   -0.00221
AFIX  43
H22   2   -0.328392    0.383241    0.547483    11.00000   -1.20000
AFIX   0
C23   1    0.040448    0.399897    0.489088    11.00000    0.04577    0.03683 =
         0.03767    0.00841   -0.00570    0.00028
C24   1    0.153365    0.431407    0.550730    11.00000    0.04822    0.03726 =
         0.03968    0.00601   -0.00461    0.00064
C25   1    0.304293    0.439763    0.525220    11.00000    0.04815    0.05246 =
         0.05604    0.00649   -0.00823   -0.00458
AFIX  43
H25   2    0.377874    0.460908    0.566538    11.00000   -1.20000
AFIX   0
C26   1    0.340148    0.415508    0.436534    11.00000    0.04765    0.06996 =
         0.06130    0.00818    0.00466    0.00188
AFIX  43
H26   2    0.439970    0.420737    0.417225    11.00000   -1.20000
AFIX   0
C27   1    0.230792    0.383274    0.374768    11.00000    0.06144    0.06660 =
         0.04727    0.00100    0.00752    0.00660
AFIX  43
H27   2    0.259443    0.366848    0.315549    11.00000   -1.20000
AFIX   0
C28   1    0.080730    0.375200    0.399634    11.00000    0.05691    0.04975 =
         0.04011    0.00220   -0.00512    0.00073
AFIX  43
H28   2    0.008194    0.353828    0.357823    11.00000   -1.20000
AFIX   0
N1    3    0.084653    0.450877    0.634095    11.00000    0.05746    0.04433 =
         0.03801    0.00094   -0.00651    0.00039
O1    4    0.282711    0.599732    1.186025    11.00000    0.12207    0.07124 =
         0.05619   -0.02205   -0.00911    0.02169
O2    4    0.335782    0.381634    0.969385    11.00000    0.08416    0.04492 =
         0.03963   -0.00547   -0.01600    0.00664
O3    4   -0.284209    0.354261    0.426714    11.00000    0.05942    0.10038 =
         0.06514   -0.00388   -0.01568   -0.01512
CL1   5   -0.101677    0.760176    0.821392    11.00000    0.14809    0.08337 =
         0.08322   -0.00145   -0.01698    0.04712
HKLF 4
REM  SPRR189 in P2(1)/n
REM R1 =  0.0493 for   4060 Fo > 4sig(Fo)  and  0.0739 for all   5782 data
REM    298 parameters refined using      0 restraints
END
WGHT      0.0547      0.8278
REM Highest difference peak  0.387,  deepest hole -0.456,  1-sigma level  0.040
Q1    1  -0.0023  0.7761  0.8396  11.00000  0.05    0.39
Q2    1  -0.1484  0.7361  0.8679  11.00000  0.05    0.33
Q3    1   0.1816  0.6150  0.9613  11.00000  0.05    0.21
Q4    1   0.1025  0.6584  0.8775  11.00000  0.05    0.20
Q5    1   0.3428  0.6101  1.1453  11.00000  0.05    0.20
Q6    1   0.3049  0.3885  0.7821  11.00000  0.05    0.18
Q7    1   0.1052  0.4088  0.5235  11.00000  0.05    0.18
Q8    1   0.0950  0.4274  0.5070  11.00000  0.05    0.18
Q9    1   0.4590  0.3821  1.0816  11.00000  0.05    0.18
Q10   1   0.4055  0.3716  1.1018  11.00000  0.05    0.18
Q11   1   0.0760  0.3722  0.4576  11.00000  0.05    0.17
Q12   1   0.4836  0.3780  1.1609  11.00000  0.05    0.17
Q13   1   0.0512  0.4058  0.4379  11.00000  0.05    0.16
Q14   1   0.1390  0.4321  0.5986  11.00000  0.05    0.15
Q15   1   0.2451  0.6066  1.0539  11.00000  0.05    0.15
Q16   1   0.1992  0.5708  1.1788  11.00000  0.05    0.15
Q17   1   0.2317  0.4159  0.5534  11.00000  0.05    0.15
Q18   1   0.1640  0.3595  0.4027  11.00000  0.05    0.15
Q19   1  -0.0346  0.4134  0.5001  11.00000  0.05    0.15
Q20   1  -0.1566  0.3822  0.5332  11.00000  0.05    0.14
Q21   1   0.5751  0.2836  1.0671  11.00000  0.05    0.14
Q22   1  -0.3166  0.4013  0.5594  11.00000  0.05    0.14
Q23   1   0.2883  0.4781  1.1175  11.00000  0.05    0.13
Q24   1  -0.0957  0.4326  0.5662  11.00000  0.05    0.13
Q25   1  -0.0913  0.4090  0.5830  11.00000  0.05    0.13
;
data_global
_journal_date_recd_electronic     2013-01-15
_journal_date_accepted     2013-01-24
_journal_name_full     'Acta Crystallographica, Section E'
_journal_year     2013
_journal_volume     69
_journal_issue      2
_journal_page_first     o314
_journal_page_last     o315
_journal_paper_category     QO
_journal_paper_doi     10.1107/S1600536813002456
_journal_coeditor_code     KP2444
_publ_contact_author_name     'Seshadri, P. R.'
_publ_contact_author_address
;
Post Graduate and Research Department of Physics,
Agurchand Manmull Jain College,
Chennai 600 114, India
;
_publ_contact_author_email     'seshadri_pr@yahoo.com'
_publ_contact_author_fax     ?
_publ_contact_author_phone     '+919444225095'
_publ_section_title
;\
1-(4-{2-[(<i>E</i>)-3-(4-Chlorophenyl)-3-oxoprop-1-en-1-yl]phenoxy}butyl)-\
1<i>H</i>-indole-3-carbaldehyde
;
loop_
    _publ_author_name
    _publ_author_footnote
    _publ_author_address
    'Paramasivam, S.' .
;
Post Graduate and Research Department of Physics,
Agurchand Manmull Jain College,
Chennai 600 114, India
;
    'Purushothaman, Santhanagopalan' .
;
Department of Organic Chemistry,
University of Madras, Guindy Campus,
Chennai 600 025,
India
;
    'Seshadri, P. R.' .
;
Post Graduate and Research Department of Physics,
Agurchand Manmull Jain College,
Chennai 600 114, India
;
    'Raghunathan, Raghavachary' .
;
Department of Organic Chemistry,
University of Madras, Guindy Campus,
Chennai 600 025,
India
;
