# Supplementary material for: 1-(4-{2-[(E)-3-(4-Chloro­phen­yl)-3-oxo­prop-1-en-1-yl]phen­oxy}but­yl)-1H-indole-3-carbaldehyde
Source: Acta Crystallogr Sect E Struct Rep Online. 2013 Jan 31;69(Pt 2):o314–5. doi: 10.1107/S1600536813002456 (PMC3569833; doi:10.1107/S1600536813002456)
Supplement: Supplementary file 2 [file e-69-0o314-Isup2.hkl]

#
# h,k,l, Fc-squared, Fo-squared, sigma(Fo-squared) and status flag
#
data_I
_shelx_title ' SPRR189 in P2(1)/n'
_shelx_refln_list_code          4
_shelx_F_calc_maximum      267.01
_exptl_crystal_F_000       960.00
_reflns_d_resolution_high  0.7486
 
loop_
 _symmetry_equiv_pos_as_xyz
 'x, y, z'
 '-x+1/2, y+1/2, -z+1/2'
 '-x, -y, -z'
 'x-1/2, -y-1/2, z-1/2'
 
_cell_length_a     8.7126
_cell_length_b    19.1311
_cell_length_c    13.9338
_cell_angle_alpha  90.000
_cell_angle_beta   93.198
_cell_angle_gamma  90.000
 
_shelx_F_squared_multiplier     1.000
 
loop_
 _refln_index_h
 _refln_index_k
 _refln_index_l
 _refln_F_squared_calc
 _refln_F_squared_meas
 _refln_F_squared_sigma
 _refln_observed_status
   2   0   0      417.51      382.28      5.32 o
   4   0   0      209.74      228.72      4.16 o
   6   0   0      442.95      449.86      7.86 o
   8   0   0       37.44       23.22      2.95 o
  10   0   0        5.59        2.32      3.56 o
   1   1   0     1560.01     1519.28     17.43 o
   2   1   0      162.22      112.58      1.66 o
   3   1   0     1655.93     1646.77     17.66 o
   4   1   0      168.45      165.88      2.28 o
   5   1   0     1287.47     1344.32     15.15 o
   6   1   0       17.31       13.49      1.48 o
   7   1   0       50.47       52.15      2.33 o
   8   1   0       96.57       84.82      3.06 o
   9   1   0       12.85       12.41      1.90 o
  10   1   0       14.22       24.47      2.50 o
  11   1   0        4.05        2.93      2.14 o
   0   2   0      377.47      399.25      6.10 o
   1   2   0      617.27      559.55      5.84 o
   2   2   0    11260.66    11395.38    130.30 o
   3   2   0      474.38      487.07      6.20 o
   4   2   0       15.83       24.11      0.96 o
   5   2   0      249.65      209.51      4.34 o
   6   2   0        4.38        1.81      0.87 o
   7   2   0      324.98      326.38      5.95 o
   8   2   0       29.15       41.99      2.52 o
   9   2   0       16.10       12.22      1.84 o
  10   2   0        6.68        9.24      2.08 o
  11   2   0        3.03        3.81      2.30 o
   1   3   0      466.08      479.83      5.61 o
   2   3   0     9134.12     8935.96    101.31 o
   3   3   0        3.14        3.39      0.92 o
   4   3   0      227.32      245.86      3.63 o
   5   3   0       67.06       64.87      1.78 o
   6   3   0      544.39      529.84      7.37 o
   7   3   0      110.64      102.42      2.98 o
   8   3   0       34.30       32.93      2.08 o
   9   3   0       19.21       13.96      2.01 o
  10   3   0       20.38       17.15      2.23 o
  11   3   0        0.09        1.62      2.43 o
   0   4   0    17782.33    18277.38    261.82 o
   1   4   0     5128.76     5332.15     55.61 o
   2   4   0     3426.18     3529.13     40.09 o
   3   4   0     1286.42     1272.03     13.80 o
   4   4   0     2035.92     2021.57     22.26 o
   5   4   0      337.55      321.52      4.72 o
   6   4   0        6.69       10.05      1.20 o
   7   4   0       36.51       24.16      1.49 o
   8   4   0       27.87       41.30      2.33 o
   9   4   0        3.63        7.78      1.84 o
  10   4   0       27.17       27.45      2.56 o
  11   4   0        0.02        2.56      2.17 o
   1   5   0     2877.82     2895.21     37.47 o
   2   5   0      782.46      857.23     11.06 o
   3   5   0       90.66       92.56      1.88 o
   4   5   0      157.88      143.24      2.59 o
   5   5   0      675.22      726.46      8.73 o
   6   5   0      561.59      578.13      7.92 o
   7   5   0      115.48      109.53      2.75 o
   8   5   0       19.47       19.53      1.90 o
   9   5   0       38.85       43.83      2.56 o
  10   5   0       30.42       28.86      2.61 o
  11   5   0        4.84        7.46      2.39 o
   0   6   0    18407.16    18346.92    321.03 o
   1   6   0      129.46      142.12      2.56 o
   2   6   0      665.45      723.82     11.31 o
   3   6   0     1559.95     1554.10     16.90 o
   4   6   0      261.68      286.65      3.78 o
   5   6   0       47.88       56.46      1.56 o
   6   6   0      328.05      321.12      5.05 o
   7   6   0       14.21       15.61      1.68 o
   8   6   0        5.01        5.61      1.59 o
   9   6   0       26.90       30.17      2.33 o
  10   6   0       25.82       31.68      2.80 o
  11   6   0        6.39        0.14      2.72 o
   1   7   0       89.27      102.67      2.03 o
   2   7   0      526.66      447.13      5.70 o
   3   7   0       11.16       15.89      1.65 o
   4   7   0       31.91       28.58      0.99 o
   5   7   0        8.20       17.70      1.15 o
   6   7   0       73.77       59.07      2.03 o
   7   7   0       16.83       23.23      1.64 o
   8   7   0       31.84       35.73      2.27 o
   9   7   0        3.93        2.95      1.81 o
  10   7   0       38.55       46.78      3.57 o
  11   7   0        2.14       -0.56      2.56 o
   0   8   0     8013.30     8423.91    146.98 o
   1   8   0     2404.12     2473.04     32.37 o
   2   8   0        0.07        2.51      0.83 o
   3   8   0     1113.57     1062.19     24.51 o
   4   8   0        3.06        5.34      0.68 o
   5   8   0       21.97       26.04      1.22 o
   6   8   0        1.35       -0.22      1.11 o
   7   8   0      465.63      473.52      7.11 o
   8   8   0       23.36       22.49      2.14 o
   9   8   0       57.01       62.02      3.57 o
  10   8   0        0.45        1.97      2.35 o
  11   8   0        0.11       -2.47      2.47 o
   1   9   0      191.90      212.21      3.75 o
   2   9   0     1453.24     1358.62     18.38 o
   3   9   0      139.18      138.39      2.30 o
   4   9   0       13.71       13.68      0.93 o
   5   9   0      163.09      146.56      2.75 o
   6   9   0        5.61        2.85      1.19 o
   7   9   0        4.81        7.11      1.45 o
   8   9   0       29.53       32.43      2.81 o
   9   9   0       33.93       30.14      2.94 o
  10   9   0        3.39        1.24      2.76 o
   0  10   0      161.49      223.09      4.79 o
   1  10   0        5.06        2.37      0.85 o
   2  10   0        1.10        1.26      1.59 o
   3  10   0        0.27       -0.57      0.57 o
   4  10   0       43.74       51.71      2.26 o
   5  10   0        0.39       -2.24      2.24 o
   6  10   0      179.28      192.51      4.48 o
   7  10   0       86.39       79.15      3.12 o
   8  10   0        6.28        3.68      2.18 o
   9  10   0        1.57        7.02      2.47 o
  10  10   0        6.22        6.36      2.63 o
   1  11   0      394.89      392.32      6.12 o
   2  11   0      104.79      113.92      2.76 o
   3  11   0        3.14       -0.32      1.12 o
   4  11   0        0.99       -1.06      1.24 o
   5  11   0      150.82      142.77      4.97 o
   6  11   0      567.19      571.28     10.97 o
   7  11   0        1.14        0.45      1.68 o
   8  11   0       28.51       33.11      3.02 o
   9  11   0       12.38       11.51      2.56 o
  10  11   0        2.16        2.27      3.20 o
   0  12   0      372.42      447.80      9.17 o
   1  12   0       48.20       57.13      2.90 o
   2  12   0      157.20      162.31      3.48 o
   3  12   0      324.13      326.06      5.76 o
   4  12   0      229.07      231.80      4.61 o
   5  12   0      309.25      336.15      8.29 o
   6  12   0       24.50       31.73      3.20 o
   7  12   0       64.70       58.06      2.80 o
   8  12   0        8.76        5.61      2.24 o
   9  12   0       18.34       12.19      2.95 o
  10  12   0        3.17        7.12      3.20 o
   1  13   0      205.27      215.65      4.55 o
   2  13   0        0.29       -0.83      0.94 o
   3  13   0       63.88       60.72      2.30 o
   4  13   0      141.50      133.30      3.57 o
   5  13   0        4.75        7.98      1.97 o
   6  13   0       36.60       33.94      3.41 o
   7  13   0      100.28       94.42      3.85 o
   8  13   0       11.18        9.19      2.35 o
   9  13   0        5.66        5.48      4.53 o
   0  14   0       11.41       11.00      3.24 o
   1  14   0      411.58      411.15      7.43 o
   2  14   0        2.10       -0.49      1.06 o
   3  14   0       47.28       49.17      2.56 o
   4  14   0      419.35      401.57      7.93 o
   5  14   0      182.82      178.86      7.77 o
   6  14   0       65.51       60.87      4.04 o
   7  14   0       71.26       63.10      3.47 o
   8  14   0        6.63        6.47      2.24 o
   9  14   0       57.15       71.04      4.79 o
   1  15   0      159.07      160.58      6.15 o
   2  15   0       80.21       64.50      2.83 o
   3  15   0       41.93       36.44      2.35 o
   4  15   0      351.14      355.63      7.40 o
   5  15   0       19.59       18.33      2.63 o
   6  15   0        0.51        3.06      2.49 o
   7  15   0       10.65        8.56      2.95 o
   8  15   0       19.33       24.12      2.94 o
   9  15   0        4.00        3.24      2.95 o
   0  16   0      426.37      400.64     14.89 o
   1  16   0       25.65       21.36      2.75 o
   2  16   0      274.88      244.86      7.54 o
   3  16   0      167.12      167.32      4.46 o
   4  16   0       41.45       43.79      2.56 o
   5  16   0       56.13       47.49      3.58 o
   6  16   0       21.04       25.01      3.11 o
   7  16   0        3.38        5.23      2.95 o
   8  16   0        1.47       -0.65      2.35 o
   9  16   0        0.21       -2.09      2.95 o
   1  17   0        1.51       -2.59      2.59 o
   2  17   0      183.43      181.35      7.12 o
   3  17   0       10.09       12.02      2.75 o
   4  17   0        1.49       -1.00      2.49 o
   5  17   0        2.77        3.94      2.49 o
   6  17   0        5.89        6.87      3.24 o
   7  17   0        0.08        1.00      2.95 o
   8  17   0        0.33        2.24      2.43 o
   0  18   0       39.87       50.48      5.83 o
   1  18   0        1.12       -0.97      2.29 o
   2  18   0       52.46       49.76      3.87 o
   3  18   0      229.73      226.25      7.74 o
   4  18   0       58.77       78.96      7.12 o
   5  18   0      190.26      183.17     10.36 o
   6  18   0        0.71        2.79      2.95 o
   7  18   0        0.42       -2.64      2.95 o
   8  18   0       23.43       31.96      4.52 o
   1  19   0       26.08       23.12      3.24 o
   2  19   0       13.33       11.25      2.95 o
   3  19   0        6.27       11.40      2.95 o
   4  19   0        2.85       -1.94      3.88 o
   5  19   0      114.78      138.51      9.71 o
   6  19   0       13.93       20.71      5.83 o
   7  19   0        3.22        2.59      5.18 o
   0  20   0       34.59       42.07      5.83 o
   1  20   0      234.52      229.55      8.00 o
   2  20   0       49.20       42.05      4.12 o
   3  20   0       19.04       23.35      3.66 o
   4  20   0        5.14        5.18      4.53 o
   5  20   0        3.10        1.94      4.53 o
   6  20   0       20.48       18.77      5.83 o
   7  20   0        1.31       -5.18      5.18 o
   1  21   0        0.21        1.94      2.75 o
   2  21   0       13.25       17.30      3.66 o
   3  21   0       18.27       28.57      3.87 o
   4  21   0       24.38       27.18      5.83 o
   5  21   0        1.25       -4.53      4.53 o
   6  21   0       19.01       27.18      7.12 o
   0  22   0       21.72       23.95      5.18 o
   1  22   0       24.12       25.92      5.83 o
   2  22   0       66.19       68.70     12.94 o
   3  22   0       46.26       47.50      4.79 o
   4  22   0        0.02        0.00      4.53 o
   5  22   0       22.28       20.06      6.47 o
   1  23   0        5.23        5.95      3.41 o
   2  23   0        1.32       -0.65      3.24 o
   3  23   0        0.11        4.53      4.53 o
   4  23   0       12.52       16.18      5.83 o
   5  23   0       13.45       18.12      6.47 o
   0  24   0        2.98        5.18      4.53 o
   1  24   0        0.03       -2.91      3.20 o
   2  24   0       18.19       20.80      4.12 o
   3  24   0       13.89       16.83      5.83 o
   1  25   0       11.78       14.41      6.47 o
   2  25   0       12.99       29.67      5.83 o
 -11   0   1        1.38        4.53      3.20 o
  -9   0   1       16.09       24.86      2.95 o
  -7   0   1       20.61       24.31      2.29 o
  -5   0   1      860.77      911.25     14.47 o
  -3   0   1       35.33       19.95      0.94 o
  -1   0   1     4705.48     4773.57     59.70 o
   1   0   1     4687.06     4671.06     81.99 o
   3   0   1      929.34      954.05     14.70 o
   5   0   1      132.87      191.87      3.90 o
   7   0   1      546.85      559.50     12.72 o
   9   0   1        1.39       -0.97      2.29 o
  11   0   1        8.05        6.77      4.53 o
 -11   1   1        0.76        0.52      2.08 o
 -10   1   1       13.30       20.93      2.33 o
  -9   1   1       53.03       49.33      2.74 o
  -8   1   1        0.14        0.48      1.49 o
  -7   1   1       54.00       64.24      2.33 o
  -6   1   1      343.36      329.70      4.93 o
  -5   1   1        1.33       -0.68      0.68 o
  -4   1   1       76.43       98.11      2.06 o
  -3   1   1      698.15      620.02      7.59 o
  -2   1   1     1275.77     1298.57     15.27 o
  -1   1   1       32.06       26.28      0.69 o
   0   1   1      125.28      127.37      1.98 o
   1   1   1       24.64       32.13      0.81 o
   2   1   1     1600.64     1582.42     21.17 o
   3   1   1      623.33      610.37      6.86 o
   4   1   1       60.52       61.56      1.24 o
   5   1   1       87.33       94.19      1.73 o
   6   1   1        7.58       12.07      0.94 o
   7   1   1       22.44       15.38      1.76 o
   8   1   1       28.25       26.79      2.34 o
   9   1   1        2.83        2.41      1.76 o
  10   1   1        1.29       -1.94      1.94 o
  11   1   1        3.07        3.59      2.30 o
 -11   2   1        6.12        9.24      2.38 o
 -10   2   1        0.02       -0.15      1.84 o
  -9   2   1        0.07        0.81      1.62 o
  -8   2   1       18.92       13.37      1.68 o
  -7   2   1        4.05        2.16      1.49 o
  -6   2   1       59.14       56.91      2.91 o
  -5   2   1      261.46      307.98      5.19 o
  -4   2   1      253.47      266.98      3.85 o
  -3   2   1        5.15        6.31      0.60 o
  -2   2   1    33568.59    33545.77    425.11 o
  -1   2   1     6458.48     6201.21     59.18 o
   0   2   1        9.79       18.82      0.49 o
   1   2   1     2362.84     2564.90     29.17 o
   2   2   1        0.57        2.63      0.33 o
   3   2   1     1177.75     1125.26     12.28 o
   4   2   1       65.50       63.17      1.29 o
   5   2   1        2.79        1.67      0.67 o
   6   2   1      125.65      115.38      2.93 o
   7   2   1        0.15       -1.18      1.18 o
   8   2   1        0.23       -1.36      1.36 o
   9   2   1        0.03       -1.63      1.63 o
  10   2   1        1.48       -0.14      2.01 o
  11   2   1        1.06        1.73      2.58 o
 -11   3   1        1.10        2.44      2.52 o
 -10   3   1        0.56        3.24      1.94 o
  -9   3   1       72.90       68.26      2.98 o
  -8   3   1       30.96       20.55      2.20 o
  -7   3   1       19.00       12.86      1.59 o
  -6   3   1      257.92      252.35      4.07 o
  -5   3   1      212.28      197.19      3.02 o
  -4   3   1      499.28      519.05      6.26 o
  -3   3   1      114.85      158.57      4.20 o
  -2   3   1    13027.83    12751.11    233.69 o
  -1   3   1      919.91      949.31     11.04 o
   0   3   1     6712.65     6666.63     68.93 o
   1   3   1    10457.81    10325.97    117.75 o
   2   3   1       24.01       28.86      2.43 o
   3   3   1       68.05       45.67      1.20 o
   4   3   1      203.91      207.03      2.85 o
   5   3   1      819.00      891.28     10.17 o
   6   3   1      495.54      498.02      7.01 o
   7   3   1       88.94       98.07      3.15 o
   8   3   1       10.60       11.11      2.27 o
   9   3   1        3.72       -0.21      1.76 o
  10   3   1        2.77        0.27      1.81 o
  11   3   1        0.04        2.67      2.80 o
 -11   4   1        9.70       12.15      2.47 o
 -10   4   1        0.29       -0.09      1.84 o
  -9   4   1        3.05        7.35      1.80 o
  -8   4   1       11.15        9.68      1.68 o
  -7   4   1       32.16       34.46      2.01 o
  -6   4   1       11.31       10.19      1.08 o
  -5   4   1     1061.32     1085.43     12.41 o
  -4   4   1        4.33       12.14      1.04 o
  -3   4   1     1345.65     1398.69     13.99 o
  -2   4   1       72.23       83.60      1.41 o
  -1   4   1     1538.21     1692.50     19.44 o
   0   4   1     7007.60     7291.42     69.14 o
   1   4   1     1979.45     2105.64     21.81 o
   2   4   1     1086.10     1078.23     13.65 o
   3   4   1       18.75       30.88      0.94 o
   4   4   1     1402.10     1345.75     16.34 o
   5   4   1       76.77       84.17      2.13 o
   6   4   1      346.88      366.36      5.69 o
   7   4   1      112.92       98.06      2.59 o
   8   4   1       19.72       23.57      2.62 o
   9   4   1       14.87       19.70      2.23 o
  10   4   1        3.41        6.36      2.18 o
  11   4   1       31.18       49.95      3.37 o
 -11   5   1        9.45       12.22      2.56 o
 -10   5   1        0.01       -0.36      2.15 o
  -9   5   1        1.46        1.77      1.68 o
  -8   5   1       11.83       13.32      1.76 o
  -7   5   1        3.24        6.23      1.20 o
  -6   5   1        0.65       -1.46      1.46 o
  -5   5   1      186.91      206.94      3.19 o
  -4   5   1        0.23       -0.54      0.71 o
  -3   5   1      976.07      964.99     10.65 o
  -2   5   1      121.45      154.24      2.16 o
  -1   5   1     4967.92     4864.82     49.94 o
   0   5   1     8173.06     8412.99     86.51 o
   1   5   1     6889.05     6928.06     71.44 o
   2   5   1      341.36      329.03      4.28 o
   3   5   1      121.01      139.17      3.23 o
   4   5   1      358.25      344.75      4.87 o
   5   5   1        0.13        1.87      0.71 o
   6   5   1        0.11        0.34      1.26 o
   7   5   1       50.99       43.50      1.93 o
   8   5   1       11.00        8.98      1.68 o
   9   5   1       47.65       55.38      4.30 o
  10   5   1        2.86       -0.07      2.08 o
  11   5   1        0.00       -0.84      2.14 o
 -11   6   1        2.96        4.69      2.81 o
 -10   6   1       33.88       30.84      2.71 o
  -9   6   1        0.57        1.10      1.68 o
  -8   6   1       24.40       19.45      1.90 o
  -7   6   1        5.23        3.99      1.20 o
  -6   6   1        9.57       11.93      1.20 o
  -5   6   1       56.51       62.34      1.66 o
  -4   6   1        1.90        2.07      0.62 o
  -3   6   1      243.99      240.62      3.18 o
  -2   6   1     1757.57     1933.52     20.67 o
  -1   6   1     3290.90     3155.74     32.54 o
   0   6   1     3107.07     3165.55     35.96 o
   1   6   1     3351.28     3372.08     43.57 o
   2   6   1        9.36       12.66      1.12 o
   3   6   1     1043.34     1079.48     13.97 o
   4   6   1      721.67      723.91      8.37 o
   5   6   1       39.24       36.04      1.54 o
   6   6   1      950.15      938.03     12.10 o
   7   6   1        3.71        7.97      1.31 o
   8   6   1       12.95       10.27      1.76 o
   9   6   1        3.14        3.82      1.84 o
  10   6   1        0.70       -1.90      1.90 o
  11   6   1       18.05       12.04      2.94 o
 -11   7   1        0.00       -2.43      2.43 o
 -10   7   1        0.02       -1.68      2.35 o
  -9   7   1       59.17       65.24      2.94 o
  -8   7   1      139.73      128.35      4.54 o
  -7   7   1       34.35       42.72      1.93 o
  -6   7   1      288.24      270.95      4.59 o
  -5   7   1       46.81       45.15      3.19 o
  -4   7   1      549.61      639.99      7.45 o
  -3   7   1      652.14      754.67      8.55 o
  -2   7   1       13.27       18.88      1.05 o
  -1   7   1      775.27      786.92      8.52 o
   0   7   1      671.04      747.12      8.87 o
   1   7   1     1569.40     1586.82     20.98 o
   2   7   1        9.28       14.97      0.91 o
   3   7   1      307.55      338.75      4.61 o
   4   7   1     1928.44     1758.39     29.85 o
   5   7   1     1441.72     1448.14     17.83 o
   6   7   1      115.11      122.08      2.92 o
   7   7   1       12.06       10.02      2.17 o
   8   7   1      159.03      150.41      4.00 o
   9   7   1        3.16        5.62      1.90 o
  10   7   1        0.74        1.64      2.47 o
  11   7   1        0.61       -2.56      2.56 o
 -11   8   1        0.24        3.10      2.72 o
 -10   8   1        0.07        0.84      2.35 o
  -9   8   1       10.61        3.99      2.18 o
  -8   8   1       40.99       45.40      2.47 o
  -7   8   1       59.54       57.53      2.60 o
  -6   8   1      138.77      120.83      3.60 o
  -5   8   1       49.87       51.21      1.56 o
  -4   8   1       97.76       93.77      1.84 o
  -3   8   1      338.66      378.21      4.67 o
  -2   8   1        1.68        3.48      0.61 o
  -1   8   1      501.89      472.66      5.28 o
   0   8   1      110.64       92.79      1.60 o
   1   8   1      938.36      969.83     13.23 o
   2   8   1      502.59      521.25      6.51 o
   3   8   1        3.08        5.74      0.71 o
   4   8   1      171.76      158.62      3.01 o
   5   8   1       85.40       82.30      2.19 o
   6   8   1        0.10        2.25      1.65 o
   7   8   1      262.62      285.00      5.59 o
   8   8   1      162.47      165.33      4.25 o
   9   8   1       11.31        7.80      2.47 o
  10   8   1        4.11        2.65      2.43 o
 -10   9   1        0.43       -1.29      2.18 o
  -9   9   1       26.22       26.87      2.81 o
  -8   9   1       44.09       45.81      3.02 o
  -7   9   1       26.83       39.14      2.10 o
  -6   9   1       78.73       77.53      3.83 o
  -5   9   1        5.06        4.43      1.21 o
  -4   9   1       74.20       69.07      1.62 o
  -3   9   1       62.00       65.71      1.59 o
  -2   9   1      234.20      194.48      3.26 o
  -1   9   1     1096.81     1129.24     15.33 o
   0   9   1     2672.36     2931.68     33.53 o
   1   9   1     4500.16     4616.64     59.71 o
   2   9   1      534.94      484.02      7.21 o
   3   9   1      253.50      250.41      3.73 o
   4   9   1      281.73      283.04      4.22 o
   5   9   1      564.08      569.66      8.19 o
   6   9   1      868.23      863.40     11.50 o
   7   9   1        4.00        1.27      1.68 o
   8   9   1       80.70       87.56      3.94 o
   9   9   1       12.60       14.21      2.72 o
  10   9   1        0.77       -1.36      2.35 o
 -10  10   1        8.92       10.69      2.56 o
  -9  10   1        4.35        4.23      3.12 o
  -8  10   1       14.76       14.26      2.43 o
  -7  10   1      113.24      109.15      3.59 o
  -6  10   1        1.74       -1.59      1.59 o
  -5  10   1       22.85       24.01      2.43 o
  -4  10   1      398.72      391.34      5.49 o
  -3  10   1      575.03      602.04      7.16 o
  -2  10   1     1542.25     1708.82     22.89 o
  -1  10   1      110.38      127.57      2.70 o
   0  10   1      737.70      811.23      9.89 o
   1  10   1      585.35      616.71      9.06 o
   2  10   1      616.36      575.69      8.57 o
   3  10   1      727.45      666.12      8.43 o
   4  10   1      125.58      117.55      2.33 o
   5  10   1      987.51      941.99     15.26 o
   6  10   1      115.91      118.92      3.54 o
   7  10   1        0.26       -1.24      1.68 o
   8  10   1        8.90        6.08      1.81 o
   9  10   1        7.46        4.14      2.50 o
  10  10   1        0.49       -2.89      3.88 o
 -10  11   1        2.59        2.18      2.43 o
  -9  11   1       17.82       19.33      2.81 o
  -8  11   1       14.79       15.37      2.35 o
  -7  11   1       20.35       23.19      2.15 o
  -6  11   1      441.23      437.24      9.00 o
  -5  11   1       75.60       76.88      3.32 o
  -4  11   1      290.17      296.74      5.82 o
  -3  11   1      397.29      430.90      6.94 o
  -2  11   1      620.68      663.29      9.77 o
  -1  11   1      285.32      301.58      5.00 o
   0  11   1       15.22        6.23      0.67 o
   1  11   1      107.11      125.23      4.66 o
   2  11   1     1021.15     1049.37     14.67 o
   3  11   1       98.61       75.05      2.30 o
   4  11   1      167.45      148.35      3.52 o
   5  11   1        0.54        2.84      2.34 o
   6  11   1        1.49        0.65      1.35 o
   7  11   1        3.46        2.66      1.63 o
   8  11   1        9.98        5.90      1.90 o
   9  11   1        0.67       -1.00      3.88 o
  10  11   1        4.40       -0.25      3.24 o
 -10  12   1        0.08       -2.74      2.95 o
  -9  12   1        0.34        0.17      2.18 o
  -8  12   1       29.91       34.24      2.62 o
  -7  12   1        3.76        1.23      1.63 o
  -6  12   1      142.30      135.64      4.66 o
  -5  12   1      114.78      129.43      4.97 o
  -4  12   1       48.94       40.61      3.50 o
  -3  12   1       12.52       11.07      1.23 o
  -2  12   1       71.16       67.17      2.14 o
  -1  12   1      582.65      589.56      8.81 o
   0  12   1      191.86      185.53      2.84 o
   1  12   1       45.48       48.39      2.17 o
   2  12   1      162.85      170.00      3.48 o
   3  12   1       19.51       30.69      2.34 o
   4  12   1       14.17       14.09      1.76 o
   5  12   1      307.49      310.91      7.02 o
   6  12   1      166.55      173.98      5.12 o
   7  12   1        1.82        2.86      1.97 o
   8  12   1       24.89       21.73      3.14 o
   9  12   1        2.84       -0.97      4.21 o
  10  12   1        2.88       -0.65      3.20 o
 -10  13   1        1.42        4.18      3.88 o
  -9  13   1        5.91        5.50      2.75 o
  -8  13   1        4.37        5.54      2.20 o
  -7  13   1        0.02       -1.60      1.97 o
  -6  13   1      228.37      220.24      6.98 o
  -5  13   1       26.19       27.06      5.22 o
  -4  13   1      215.59      210.73      4.44 o
  -3  13   1      236.32      229.82      4.53 o
  -2  13   1       39.18       38.41      1.79 o
  -1  13   1       56.15       55.11      2.01 o
   0  13   1      100.97      100.38      2.00 o
   1  13   1       97.76      109.45      2.89 o
   2  13   1      188.37      181.17      4.28 o
   3  13   1        1.07       -1.27      1.53 o
   4  13   1      582.10      528.11      9.53 o
   5  13   1      174.44      186.03      5.90 o
   6  13   1      478.07      517.57     13.92 o
   7  13   1       28.22       35.25      2.85 o
   8  13   1        0.84       -0.32      2.09 o
   9  13   1        2.93        0.97      2.75 o
  -9  14   1        1.48       -2.49      2.49 o
  -8  14   1        6.91        7.23      2.31 o
  -7  14   1        1.23        0.71      2.91 o
  -6  14   1       96.83       86.87      4.51 o
  -5  14   1       94.05       91.78      4.51 o
  -4  14   1       90.43       84.19      3.19 o
  -3  14   1        3.51       -0.13      1.33 o
  -2  14   1      179.06      190.39      4.46 o
  -1  14   1      120.78      124.44      3.29 o
   0  14   1      185.08      179.22      6.80 o
   1  14   1      219.82      220.42      4.63 o
   2  14   1        7.62        5.01      1.40 o
   3  14   1       64.54       73.77      3.13 o
   4  14   1      174.00      170.36      4.54 o
   5  14   1        1.75       -2.02      2.02 o
   6  14   1       55.06       67.55      4.33 o
   7  14   1       13.96       19.00      2.47 o
   8  14   1        1.05        0.84      2.35 o
   9  14   1       18.06       23.66      4.53 o
  -9  15   1       10.95        9.71      3.20 o
  -8  15   1        2.18       -2.22      2.66 o
  -7  15   1        0.08        0.88      2.49 o
  -6  15   1       27.50       32.95      3.88 o
  -5  15   1       12.78       10.73      2.49 o
  -4  15   1      312.50      304.68      7.13 o
  -3  15   1        1.61        0.67      1.40 o
  -2  15   1      589.47      567.22      9.99 o
  -1  15   1        7.02        0.00      1.94 o
   0  15   1        5.20        2.27      2.91 o
   1  15   1       13.80       12.07      2.91 o
   2  15   1       68.55       67.05      4.06 o
   3  15   1      283.33      268.54      7.61 o
   4  15   1       40.41       34.21      2.43 o
   5  15   1       47.94       49.95      3.58 o
   6  15   1        1.10        0.41      2.59 o
   7  15   1        9.87        6.86      2.35 o
   8  15   1       39.85       51.99      6.36 o
   9  15   1       22.52       28.30      3.87 o
  -9  16   1        0.37        1.54      2.95 o
  -8  16   1        2.83        2.86      2.28 o
  -7  16   1        0.37       -1.40      2.63 o
  -6  16   1       21.35       24.23      3.41 o
  -5  16   1        2.40        0.26      2.15 o
  -4  16   1       35.08       33.55      2.47 o
  -3  16   1        1.99        0.47      1.64 o
  -2  16   1        4.82        2.16      3.88 o
  -1  16   1        3.06        0.97      2.29 o
   0  16   1      222.03      195.24      6.62 o
   1  16   1       61.25       49.61      4.53 o
   2  16   1      248.31      229.69      7.44 o
   3  16   1        1.07        1.57      1.59 o
   4  16   1       10.20       11.67      2.29 o
   5  16   1       10.43       11.83      2.63 o
   6  16   1        1.73       -0.06      2.49 o
   7  16   1        8.42       13.43      2.43 o
   8  16   1        3.10        7.16      2.56 o
  -8  17   1        5.08       10.57      2.62 o
  -7  17   1        0.28        3.24      4.21 o
  -6  17   1       78.24       81.30      4.97 o
  -5  17   1      113.71      125.31     10.68 o
  -4  17   1       19.95       21.36      2.95 o
  -3  17   1        6.82       10.45      2.49 o
  -2  17   1       63.32       66.18      4.33 o
  -1  17   1       98.38       73.84      4.58 o
   0  17   1       66.32       62.78      4.12 o
   1  17   1       86.72       83.79      4.79 o
   2  17   1       30.13       23.30      3.20 o
   3  17   1       12.74       20.06      2.95 o
   4  17   1       14.06       11.05      1.95 o
   5  17   1        0.01       -1.47      2.49 o
   6  17   1       39.05       45.59      4.04 o
   7  17   1        0.07       -2.30      2.30 o
   8  17   1       11.52        8.84      2.72 o
  -8  18   1        2.66        2.52      2.56 o
  -7  18   1        3.40        1.69      3.88 o
  -6  18   1       78.69       80.90      7.77 o
  -5  18   1        9.71       13.59      5.18 o
  -4  18   1        5.43       -0.65      3.88 o
  -3  18   1       30.81       30.59      4.21 o
  -2  18   1        4.53        4.94      2.49 o
  -1  18   1      276.93      258.62      8.24 o
   0  18   1      157.88      151.26      6.17 o
   1  18   1        0.88        1.00      3.24 o
   2  18   1       11.85        6.47      2.49 o
   3  18   1        8.81        8.21      2.95 o
   4  18   1      137.24      141.64      6.06 o
   5  18   1       62.38       65.37      7.12 o
   6  18   1       40.72       38.19      4.04 o
   7  18   1       17.88       18.64      3.87 o
   8  18   1        0.50       -2.43      2.43 o
  -7  19   1       17.69       22.01      5.83 o
  -6  19   1        0.30       -0.65      4.53 o
  -5  19   1       29.74       38.19      6.47 o
  -4  19   1        7.03        5.18      4.53 o
  -3  19   1        4.16        3.35      2.49 o
  -2  19   1        6.64        0.97      2.75 o
  -1  19   1       12.23       18.15      3.20 o
   0  19   1        1.94        3.88      3.24 o
   1  19   1       10.81        8.74      2.75 o
   2  19   1        0.01        2.27      2.75 o
   3  19   1        0.03        0.32      2.75 o
   4  19   1       23.26       20.71      5.18 o
   5  19   1        0.46        1.29      4.53 o
   6  19   1       32.69       44.01      7.12 o
   7  19   1        9.00        4.53      5.18 o
  -7  20   1       36.05       41.42      7.12 o
  -6  20   1       13.16       12.30      5.18 o
  -5  20   1        5.85        8.41      5.18 o
  -4  20   1        9.97       14.89      5.18 o
  -3  20   1       44.73       48.26      4.33 o
  -2  20   1        3.50        1.94      2.75 o
  -1  20   1       23.91       19.36      3.20 o
   0  20   1       92.42       84.19      5.03 o
   1  20   1       18.50       12.94      3.20 o
   2  20   1       29.39       29.34      6.47 o
   3  20   1       13.96       12.78      4.53 o
   4  20   1       36.20       44.01      6.47 o
   5  20   1       12.52       13.59      5.18 o
   6  20   1        7.10        5.83      5.18 o
   7  20   1        0.00        1.29      5.18 o
  -6  21   1       30.64       31.07      6.47 o
  -5  21   1        0.06       -1.94      4.53 o
  -4  21   1       27.09       36.89      6.47 o
  -3  21   1       51.97       53.30      4.79 o
  -2  21   1       18.54       19.13      3.66 o
  -1  21   1        2.36        0.65      2.75 o
   0  21   1        0.01        0.71      2.91 o
   1  21   1        0.19        0.65      2.75 o
   2  21   1       31.25       38.51      4.12 o
   3  21   1        0.53       -0.60      3.56 o
   4  21   1        4.73        5.83      5.18 o
   5  21   1       24.06       26.54      6.47 o
   6  21   1       13.05       10.36      5.83 o
  -5  22   1        0.45        1.29      5.18 o
  -4  22   1       67.50       70.55      7.77 o
  -3  22   1       18.65       14.91      3.66 o
  -2  22   1        0.00        0.55      2.95 o
  -1  22   1       15.96       14.60      3.56 o
   0  22   1       35.31       43.81      5.50 o
   1  22   1        6.39       10.03      3.20 o
   2  22   1        1.09        0.20      2.95 o
   3  22   1        4.82        2.27      3.20 o
   4  22   1       15.72       25.89      6.47 o
   5  22   1       11.01       11.65      5.83 o
  -5  23   1        4.24        8.41      5.83 o
  -4  23   1        5.60       13.59      5.83 o
  -3  23   1        1.17        8.41      5.18 o
  -2  23   1        1.47       -2.91      3.20 o
  -1  23   1        5.55        6.82      4.53 o
   0  23   1        1.92        5.83      3.20 o
   1  23   1       37.14       30.27      4.12 o
   2  23   1        1.19       -1.59      3.88 o
   3  23   1        0.75        0.97      3.20 o
   4  23   1        2.58       -2.59      4.53 o
  -3  24   1        1.05       -1.94      5.18 o
  -2  24   1        4.92        6.56      3.41 o
  -1  24   1        8.28        6.47      3.66 o
   0  24   1        0.00       -0.32      3.20 o
   1  24   1        1.24       -0.32      3.20 o
   2  24   1       21.97       36.26      4.51 o
   3  24   1        4.88        9.71      5.83 o
  -2  25   1        1.93        5.10      3.58 o
  -1  25   1        3.72        4.85      4.21 o
   0  25   1       36.36       45.04      5.03 o
   1  25   1        0.38        7.44      4.85 o
   2  25   1        4.48       10.03      3.66 o
 -10   0   2       25.46       16.86      6.15 o
  -8   0   2       75.58       68.06      4.12 o
  -6   0   2      199.38      192.64      5.49 o
  -4   0   2        7.69       27.56      1.21 o
  -2   0   2      530.17      373.73     12.90 o
   0   0   2    20744.39    19401.48    357.19 o
   2   0   2      339.33      320.59      4.72 o
   4   0   2       65.29       77.04      2.18 o
   6   0   2     1455.20     1456.26     22.96 o
   8   0   2      263.14      323.58      9.71 o
  10   0   2        0.01        6.72      3.24 o
 -11   1   2        2.44        2.76      2.34 o
 -10   1   2        1.10       -1.17      1.84 o
  -9   1   2        8.30       11.21      1.76 o
  -8   1   2        1.83        4.31      1.93 o
  -7   1   2        0.03       -1.10      1.10 o
  -6   1   2      139.90      144.71      2.79 o
  -5   1   2      657.81      681.32      8.69 o
  -4   1   2      123.10      154.08      2.54 o
  -3   1   2      377.84      378.35      4.58 o
  -2   1   2    71295.00    60534.52   2679.11 o
  -1   1   2     3520.15     3653.25     46.47 o
   0   1   2     3026.39     3107.08     32.89 o
   1   1   2        3.44        7.22      0.44 o
   2   1   2      848.16      942.97      9.59 o
   3   1   2     2537.08     2428.28     25.90 o
   4   1   2     1589.21     1561.01     16.98 o
   5   1   2      293.79      275.69      3.75 o
   6   1   2       16.00       13.37      1.17 o
   7   1   2       16.53       13.82      1.68 o
   8   1   2        0.23        1.46      1.62 o
   9   1   2        2.02        0.47      1.76 o
  10   1   2       18.56       19.17      2.41 o
  11   1   2       11.01       14.80      2.56 o
 -11   2   2        1.46        1.48      2.17 o
 -10   2   2        0.01        1.62      1.94 o
  -9   2   2        5.42        5.12      1.96 o
  -8   2   2        9.05        8.22      1.68 o
  -7   2   2      236.04      231.38      4.61 o
  -6   2   2        2.56        2.00      0.81 o
  -5   2   2      274.68      273.60      4.08 o
  -4   2   2     1924.44     1796.07     21.32 o
  -3   2   2     3032.50     3126.91     39.84 o
  -2   2   2     8832.78     8457.79     79.46 o
  -1   2   2      400.68      383.83      4.60 o
   0   2   2        1.31        2.62      0.26 o
   1   2   2       60.16       68.96      1.06 o
   2   2   2     4241.09     4102.28     44.13 o
   3   2   2      353.42      358.15      4.31 o
   4   2   2      167.26      152.26      2.30 o
   5   2   2      273.15      258.07      3.56 o
   6   2   2       48.05       48.68      1.50 o
   7   2   2      476.62      468.20     10.37 o
   8   2   2       84.00       68.44      2.89 o
   9   2   2        8.01        9.77      1.90 o
  10   2   2        8.87       13.65      2.41 o
  11   2   2        1.44        0.78      2.23 o
 -11   3   2        0.97       -0.45      2.08 o
 -10   3   2       20.14       23.32      3.74 o
  -9   3   2        0.42       -1.14      1.52 o
  -8   3   2       42.16       39.52      2.17 o
  -7   3   2       34.64       44.77      2.08 o
  -6   3   2        2.47       -0.81      0.81 o
  -5   3   2       25.91       16.50      1.01 o
  -4   3   2     2668.33     2793.14     32.78 o
  -3   3   2      713.41      760.14     10.36 o
  -2   3   2     5474.93     5497.67     51.86 o
  -1   3   2      596.41      558.68      6.09 o
   0   3   2     6543.84     6595.54     74.79 o
   1   3   2    11260.36    11195.95    118.10 o
   2   3   2     3282.11     3059.78     32.40 o
   3   3   2      253.35      246.55      3.55 o
   4   3   2      110.34       95.85      1.78 o
   5   3   2       77.13       70.73      1.66 o
   6   3   2        0.54       -0.62      0.74 o
   7   3   2        0.00       -0.88      1.11 o
   8   3   2       14.40       17.41      2.01 o
   9   3   2       27.09       31.37      2.50 o
  10   3   2       14.96       25.38      2.66 o
  11   3   2        3.14        6.19      2.41 o
 -11   4   2        3.73        7.77      2.71 o
 -10   4   2        2.75        3.91      2.01 o
  -9   4   2       50.33       45.77      2.56 o
  -8   4   2      253.44      260.96      5.40 o
  -7   4   2      325.78      326.15      6.80 o
  -6   4   2      299.70      270.40      4.39 o
  -5   4   2       70.49       74.37      1.93 o
  -4   4   2     5207.30     5176.93     65.67 o
  -3   4   2       22.26       20.64      1.17 o
  -2   4   2     8902.57     8661.90     88.47 o
  -1   4   2     2084.50     2046.46     21.23 o
   0   4   2    11048.93    10681.35    177.52 o
   1   4   2     3670.73     3750.98     42.46 o
   2   4   2     1907.69     1991.04     22.95 o
   3   4   2     1258.12     1296.51     16.94 o
   4   4   2       73.80       60.37      3.32 o
   5   4   2     1549.35     1518.32     16.76 o
   6   4   2        0.31       -0.96      0.96 o
   7   4   2      101.45      104.62      2.75 o
   8   4   2      132.85      123.62      6.07 o
   9   4   2        1.71        0.59      1.96 o
  10   4   2       18.80       22.60      2.56 o
  11   4   2        0.87       -0.62      2.08 o
 -11   5   2        3.21        1.78      2.14 o
 -10   5   2        8.94       11.60      2.17 o
  -9   5   2        0.31       -1.01      1.77 o
  -8   5   2       85.83       72.45      2.80 o
  -7   5   2       13.64       17.38      1.80 o
  -6   5   2      118.11      117.30      2.62 o
  -5   5   2      351.10      303.59      4.25 o
  -4   5   2      717.81      734.81      9.38 o
  -3   5   2        5.28        4.65      0.61 o
  -2   5   2        9.01       14.20      1.20 o
  -1   5   2        9.03        8.69      0.48 o
   0   5   2    20531.30    20086.02    227.48 o
   1   5   2     2917.85     3190.89     36.36 o
   2   5   2       75.44       71.11      2.26 o
   3   5   2      794.30      798.90      9.02 o
   4   5   2     2323.32     2379.95     28.31 o
   5   5   2       47.14       48.83      2.41 o
   6   5   2      224.74      210.04      3.85 o
   7   5   2        0.30       -1.16      1.16 o
   8   5   2        0.76        0.98      1.59 o
   9   5   2        0.02       -1.76      1.76 o
  10   5   2       12.13       15.39      2.50 o
  11   5   2        0.00       -2.08      2.08 o
 -11   6   2        0.07       -0.10      2.47 o
 -10   6   2        8.38        8.61      2.99 o
  -9   6   2       15.78       18.59      2.14 o
  -8   6   2        0.69        1.85      1.47 o
  -7   6   2        3.14        3.74      1.25 o
  -6   6   2        0.08        0.65      1.01 o
  -5   6   2       19.91       26.64      1.34 o
  -4   6   2      296.42      308.55      3.95 o
  -3   6   2      791.16      884.36      9.91 o
  -2   6   2     1788.85     1725.27     17.02 o
  -1   6   2        0.78        0.65      0.31 o
   0   6   2      901.12     1028.84     12.07 o
   1   6   2      767.83      797.33      9.48 o
   2   6   2       81.13       80.54      1.85 o
   3   6   2        3.27        0.95      0.66 o
   4   6   2       86.35       75.63      2.62 o
   5   6   2        4.63       11.96      1.91 o
   6   6   2      326.15      340.45      6.02 o
   7   6   2      220.67      239.89      4.47 o
   8   6   2        4.91        9.45      1.84 o
   9   6   2       83.86       97.61      3.59 o
  10   6   2       10.15       14.00      2.41 o
  11   6   2        0.11       -1.29      2.62 o
 -11   7   2        0.27       -1.82      3.18 o
 -10   7   2        1.75        2.65      2.61 o
  -9   7   2       33.83       38.66      2.47 o
  -8   7   2       10.82        5.24      1.57 o
  -7   7   2       43.09       42.30      1.93 o
  -6   7   2       27.73       26.63      1.50 o
  -5   7   2       24.18       28.80      1.34 o
  -4   7   2      116.24      111.83      1.96 o
  -3   7   2     2707.85     2671.68     28.61 o
  -2   7   2     5475.27     5663.05     54.67 o
  -1   7   2     1412.35     1504.59     16.27 o
   0   7   2      105.12       89.99      1.36 o
   1   7   2     1643.31     1631.44     18.97 o
   2   7   2      319.01      338.75      4.58 o
   3   7   2      105.91      102.54      2.50 o
   4   7   2       21.53       27.79      1.17 o
   5   7   2       51.63       60.54      1.89 o
   6   7   2        1.60       -0.03      1.11 o
   7   7   2       78.56       88.73      2.79 o
   8   7   2        1.79        0.49      1.57 o
   9   7   2        8.87        8.72      1.90 o
  10   7   2        0.07       -1.87      2.47 o
  11   7   2        1.22       -0.32      3.56 o
 -11   8   2        0.56       -2.76      2.76 o
 -10   8   2        1.63        0.97      2.35 o
  -9   8   2        5.23        5.40      2.18 o
  -8   8   2       23.42       22.12      2.01 o
  -7   8   2        9.14       10.19      1.41 o
  -6   8   2      432.01      439.23      7.19 o
  -5   8   2       16.92       16.81      1.42 o
  -4   8   2      419.30      388.84      4.91 o
  -3   8   2       48.24       49.84      1.29 o
  -2   8   2      620.92      711.00      7.81 o
  -1   8   2     1353.99     1380.50     14.96 o
   0   8   2       21.82       35.38      0.90 o
   1   8   2      107.31       97.29      3.43 o
   2   8   2        0.68       -0.65      0.65 o
   3   8   2      194.59      248.07      3.70 o
   4   8   2        2.56        6.19      1.01 o
   5   8   2       57.35       68.30      2.30 o
   6   8   2       17.37       13.56      1.45 o
   7   8   2      324.61      306.88      5.36 o
   8   8   2       25.49       31.39      2.35 o
   9   8   2       26.73       23.02      2.94 o
  10   8   2        0.27       -0.75      2.47 o
 -10   9   2        7.20        4.39      2.71 o
  -9   9   2        2.85        1.19      2.04 o
  -8   9   2      178.76      189.48      5.54 o
  -7   9   2        6.26        5.68      1.34 o
  -6   9   2        2.65        4.74      1.29 o
  -5   9   2      212.67      185.91      3.87 o
  -4   9   2       19.46       20.09      1.01 o
  -3   9   2       40.66       43.67      2.22 o
  -2   9   2      202.67      194.23      2.44 o
  -1   9   2       24.41       33.80      2.09 o
   0   9   2      435.07      439.85      5.64 o
   1   9   2     1962.47     2021.19     21.18 o
   2   9   2       13.80       11.50      1.67 o
   3   9   2     1635.66     1546.73     18.26 o
   4   9   2      429.95      456.11      6.23 o
   5   9   2       52.86       46.81      1.60 o
   6   9   2       43.21       34.56      1.96 o
   7   9   2      461.97      435.99      6.89 o
   8   9   2        0.12       -0.08      1.97 o
   9   9   2        3.42       -0.30      2.18 o
  10   9   2        4.06        1.62      3.20 o
 -10  10   2        0.13        0.32      2.18 o
  -9  10   2        7.21        7.28      2.35 o
  -8  10   2      111.94      119.86      5.62 o
  -7  10   2      156.15      171.22      4.32 o
  -6  10   2       11.27        7.79      1.57 o
  -5  10   2        7.61        7.95      1.29 o
  -4  10   2      161.11      166.42      2.68 o
  -3  10   2       68.70       70.69      1.65 o
  -2  10   2       39.67       32.56      0.99 o
  -1  10   2      487.38      455.78      5.98 o
   0  10   2      668.69      773.79      9.46 o
   1  10   2     3111.17     3258.76     42.62 o
   2  10   2     1356.08     1401.49     19.11 o
   3  10   2      659.68      599.84      7.70 o
   4  10   2       19.29       20.74      1.17 o
   5  10   2      444.80      436.48      5.81 o
   6  10   2       19.15       13.26      1.94 o
   7  10   2       23.74       24.32      2.43 o
   8  10   2        1.34       -1.68      1.68 o
   9  10   2        0.26       -2.75      2.75 o
  10  10   2        6.87       -0.97      3.20 o
 -10  11   2        1.17       -1.13      2.56 o
  -9  11   2       24.48       21.40      3.82 o
  -8  11   2      102.37       95.56      4.16 o
  -7  11   2        0.17        2.81      1.68 o
  -6  11   2        0.01        1.65      3.24 o
  -5  11   2       89.47       81.73      3.32 o
  -4  11   2        0.01       -0.84      0.84 o
  -3  11   2       48.38       44.82      1.28 o
  -2  11   2      544.02      595.72      6.42 o
  -1  11   2      275.10      302.43      4.94 o
   0  11   2      399.59      366.30      4.97 o
   1  11   2       24.22       20.01      1.48 o
   2  11   2       62.08       56.90      2.03 o
   3  11   2        0.28        2.46      0.56 o
   4  11   2     1339.72     1355.72     18.94 o
   5  11   2      214.50      215.81      4.53 o
   6  11   2       35.94       33.34      2.33 o
   7  11   2       51.00       52.95      2.99 o
   8  11   2       11.93        8.02      2.69 o
   9  11   2        1.34        1.62      2.75 o
  10  11   2        0.00       -2.75      2.75 o
 -10  12   2        3.31        3.80      2.56 o
  -9  12   2        3.26        3.47      2.43 o
  -8  12   2       13.61       11.96      2.47 o
  -7  12   2        5.62        5.06      2.09 o
  -6  12   2       81.17       84.09      3.70 o
  -5  12   2      230.28      235.35      5.80 o
  -4  12   2       20.27       25.00      2.54 o
  -3  12   2      284.94      286.09      5.19 o
  -2  12   2      318.05      298.77      6.09 o
  -1  12   2       28.90       35.49      2.25 o
   0  12   2      115.82      113.66      2.15 o
   1  12   2      200.95      226.90      4.76 o
   2  12   2       49.73       61.18      2.56 o
   3  12   2      234.59      206.77      4.83 o
   4  12   2       87.32       82.29      4.86 o
   5  12   2       43.31       47.27      2.56 o
   6  12   2        5.60        1.98      1.97 o
   7  12   2        0.92       -1.51      3.25 o
   8  12   2        9.98       11.41      2.69 o
   9  12   2       20.05       21.16      3.66 o
  10  12   2        0.87       -3.20      3.20 o
  -9  13   2        0.22       -0.35      2.49 o
  -8  13   2       17.80       20.71      2.99 o
  -7  13   2        3.73        2.51      2.18 o
  -6  13   2      344.20      343.16      7.86 o
  -5  13   2        2.11        7.57      1.71 o
  -4  13   2      341.09      339.57      8.78 o
  -3  13   2      581.45      602.63      9.42 o
  -2  13   2        7.89        5.19      1.40 o
  -1  13   2        0.30        0.84      1.31 o
   0  13   2       71.16       76.37      1.77 o
   1  13   2       70.63       78.76      2.66 o
   2  13   2      294.08      305.30      6.17 o
   3  13   2     1013.70     1018.23     16.49 o
   4  13   2       89.88      101.11      3.57 o
   5  13   2        1.20        1.73      2.02 o
   6  13   2       13.04       12.00      2.09 o
   7  13   2        0.19       -0.08      1.97 o
   8  13   2       29.61       29.34      2.99 o
   9  13   2        3.58       -0.65      4.21 o
  -9  14   2        5.28       11.00      2.95 o
  -8  14   2        3.18        9.78      2.47 o
  -7  14   2        2.69        4.21      2.75 o
  -6  14   2        1.85        5.00      2.18 o
  -5  14   2       38.20       39.36      2.66 o
  -4  14   2        0.01       -0.49      1.82 o
  -3  14   2       46.19       52.99      2.43 o
  -2  14   2       79.85       79.00      2.74 o
  -1  14   2       58.11       47.67      2.23 o
   0  14   2       97.95       95.53      5.18 o
   1  14   2       15.30       18.71      3.65 o
   2  14   2        1.00        1.12      1.48 o
   3  14   2      707.29      740.41     14.64 o
   4  14   2       15.29       13.55      1.97 o
   5  14   2      204.71      184.22      6.36 o
   6  14   2       20.47       15.82      2.18 o
   7  14   2        8.48       10.22      2.24 o
   8  14   2        6.92        5.47      2.35 o
   9  14   2       14.39       11.48      3.41 o
  -9  15   2        2.66       -2.00      2.63 o
  -8  15   2        0.58       -1.40      2.18 o
  -7  15   2       36.95       38.87      5.18 o
  -6  15   2       33.09       25.50      2.95 o
  -5  15   2        9.79        9.71      2.49 o
  -4  15   2      163.90      148.05      4.28 o
  -3  15   2        3.83        0.98      1.40 o
  -2  15   2       25.23       22.65      1.88 o
  -1  15   2       22.09       30.12      3.24 o
   0  15   2        3.57        3.38      2.02 o
   1  15   2      552.60      542.68     26.21 o
   2  15   2      209.79      187.63      4.76 o
   3  15   2        0.13       -1.23      1.54 o
   4  15   2       95.73       83.58      3.40 o
   5  15   2       63.74       65.85      4.04 o
   6  15   2        4.51        3.47      2.49 o
   7  15   2       55.35       61.99      3.70 o
   8  15   2        0.00        1.72      2.35 o
   9  15   2        0.01       -3.20      3.20 o
  -9  16   2        1.16       -1.94      2.75 o
  -8  16   2        1.19        0.99      3.59 o
  -7  16   2        2.56        0.65      2.75 o
  -6  16   2        4.57        6.62      2.95 o
  -5  16   2        0.43        0.65      2.49 o
  -4  16   2       14.03        9.96      1.79 o
  -3  16   2       19.48       14.37      1.88 o
  -2  16   2       20.73       26.60      3.20 o
  -1  16   2      188.76      167.24      6.17 o
   0  16   2       20.80       19.76      3.56 o
   1  16   2       99.60      110.95      8.09 o
   2  16   2      877.97      840.06     18.53 o
   3  16   2       23.79       25.70      2.18 o
   4  16   2       37.25       37.92      2.56 o
   5  16   2       33.14       37.30      3.58 o
   6  16   2      185.15      195.76      7.44 o
   7  16   2        6.19        7.24      2.43 o
   8  16   2       12.90       15.49      2.85 o
  -8  17   2       14.05       16.85      2.72 o
  -7  17   2       15.66       16.77      3.41 o
  -6  17   2       31.28       25.14      3.41 o
  -5  17   2      123.25      135.61      5.60 o
  -4  17   2        2.24        3.88      3.88 o
  -3  17   2        0.76        0.65      2.29 o
  -2  17   2        1.07       -1.94      2.59 o
  -1  17   2       29.86       26.68      3.20 o
   0  17   2        2.07       -1.94      2.29 o
   1  17   2      230.79      221.40      7.32 o
   2  17   2       38.41       43.71      3.66 o
   3  17   2      105.85       94.17      4.79 o
   4  17   2        0.29       -1.05      2.04 o
   5  17   2       17.78       20.45      3.11 o
   6  17   2       34.11       41.88      4.85 o
   7  17   2       18.21       12.42      2.56 o
   8  17   2        4.31       -1.29      2.43 o
  -8  18   2        4.03        5.83      3.41 o
  -7  18   2       46.01       64.72      4.79 o
  -6  18   2        0.36        1.94      4.53 o
  -5  18   2       63.00       67.31      7.12 o
  -4  18   2        0.53        1.94      3.88 o
  -3  18   2       20.96       20.31      3.88 o
  -2  18   2        0.91       -0.47      2.49 o
  -1  18   2       14.22       20.43      3.20 o
   0  18   2       27.57       29.72      6.47 o
   1  18   2       73.81       76.89     11.65 o
   2  18   2        5.34        7.89      4.53 o
   3  18   2       66.17       71.25      9.71 o
   4  18   2        5.84       -1.82      2.49 o
   5  18   2        3.39       -0.65      4.53 o
   6  18   2       13.53       14.73      3.11 o
   7  18   2        0.00       -2.35      2.35 o
   8  18   2        6.39       11.05      2.94 o
  -7  19   2        2.95       -3.24      5.18 o
  -6  19   2       67.75       73.78      7.77 o
  -5  19   2       36.63       40.78      6.47 o
  -4  19   2        3.16        7.12      4.53 o
  -3  19   2      146.49      139.66      8.41 o
  -2  19   2       10.61        6.77      2.95 o
  -1  19   2       19.80       16.32      3.20 o
   0  19   2      172.80      154.69      6.41 o
   1  19   2       96.81       97.29      5.25 o
   2  19   2       10.80        9.36      2.95 o
   3  19   2      139.89      143.33      6.17 o
   4  19   2       80.57       85.43      7.77 o
   5  19   2       23.52       18.77      5.83 o
   6  19   2        6.71        7.77      5.18 o
   7  19   2        2.93        0.78      3.41 o
  -7  20   2        3.13        6.47      5.83 o
  -6  20   2       20.03       27.83      6.47 o
  -5  20   2        9.89       12.94      5.18 o
  -4  20   2        9.26       14.89      5.18 o
  -3  20   2       39.14       46.31      4.33 o
  -2  20   2       73.86       74.94      4.79 o
  -1  20   2       72.95       77.51      5.03 o
   0  20   2        1.24        0.18      2.49 o
   1  20   2       42.98       44.05      4.12 o
   2  20   2       73.77       65.02      4.79 o
   3  20   2       21.52       24.66      3.66 o
   4  20   2        1.31        1.94      4.53 o
   5  20   2       34.14       29.13      6.47 o
   6  20   2        0.18       -3.88      4.53 o
   7  20   2        0.38        0.00      4.85 o
  -6  21   2       17.92       18.77      6.47 o
  -5  21   2        0.89        6.47      5.18 o
  -4  21   2       18.60       23.95      5.83 o
  -3  21   2        4.67        6.47      3.20 o
  -2  21   2       20.26       21.37      3.41 o
  -1  21   2      134.66      134.78      6.41 o
   0  21   2       13.08       13.81      3.41 o
   1  21   2       25.07       29.93      4.53 o
   2  21   2        0.22       -2.75      2.75 o
   3  21   2       15.09       13.74      5.18 o
   4  21   2        0.48       -3.88      3.88 o
   5  21   2       16.77       23.95      6.47 o
   6  21   2       11.78       15.53      5.83 o
  -5  22   2        1.04        1.29      5.18 o
  -4  22   2        8.54        7.12      5.18 o
  -3  22   2        3.33        0.32      3.20 o
  -2  22   2        1.11        1.74      6.80 o
  -1  22   2        0.01        0.50      2.95 o
   0  22   2        3.11       -1.94      2.75 o
   1  22   2        1.14       -2.95      2.95 o
   2  22   2        8.73       10.36      3.20 o
   3  22   2        4.87        0.65      3.20 o
   4  22   2       40.36       38.83      7.12 o
   5  22   2       25.57       22.01      6.47 o
  -4  23   2       12.27       14.89      5.83 o
  -3  23   2       12.47       16.18      5.83 o
  -2  23   2        1.56       -2.95      2.95 o
  -1  23   2        2.20       -2.19      2.95 o
   0  23   2       49.73       54.71      5.03 o
   1  23   2       20.09       22.21      4.85 o
   2  23   2        5.36        1.29      3.20 o
   3  23   2        0.53       -0.28      4.21 o
   4  23   2       17.79       13.59      5.83 o
  -3  24   2        0.08       -1.94      5.18 o
  -2  24   2        1.45        7.12      3.66 o
  -1  24   2       52.70       63.59      5.49 o
   0  24   2        1.90        0.32      3.20 o
   1  24   2        2.50        3.19      5.50 o
   2  24   2       22.86       24.62      4.12 o
   3  24   2       20.13       23.30      6.47 o
  -2  25   2        1.15        6.47      3.66 o
  -1  25   2       13.23       12.94      4.12 o
   0  25   2        0.46        0.32      3.20 o
   1  25   2        7.32       13.27      4.12 o
 -11   0   3       22.58       29.40      3.87 o
  -9   0   3        9.88       16.66      2.75 o
  -7   0   3      163.27      163.20     10.68 o
  -5   0   3      141.62      189.83      6.45 o
  -3   0   3       68.44       64.52      2.06 o
  -1   0   3     7927.29     7952.34    275.92 o
   1   0   3      662.93      653.24      9.09 o
   3   0   3     2692.05     3038.07     40.57 o
   5   0   3      108.01      124.15      3.32 o
   7   0   3      251.39      301.88      8.38 o
   9   0   3       20.86       31.71      3.41 o
  11   0   3        2.69        4.72      3.24 o
 -11   1   3        1.66        2.76      2.08 o
 -10   1   3        0.10        0.46      1.84 o
  -9   1   3        4.21        2.27      1.62 o
  -8   1   3       71.93       64.20      2.59 o
  -7   1   3      138.33      133.16      3.31 o
  -6   1   3       10.69       11.94      1.01 o
  -5   1   3        9.21        6.71      0.78 o
  -4   1   3     1785.60     1750.48     20.88 o
  -3   1   3     4185.25     4022.67     44.93 o
  -2   1   3      424.56      421.66      5.31 o
  -1   1   3       11.70       17.62      0.79 o
   0   1   3     4235.81     4220.19     48.77 o
   1   1   3      504.91      425.54      4.89 o
   2   1   3     1062.95     1100.99     13.25 o
   3   1   3      182.20      206.28      2.52 o
   4   1   3       82.27       86.44      1.58 o
   5   1   3      614.29      671.30      7.98 o
   6   1   3       29.92       28.68      1.27 o
   7   1   3       21.39       20.31      1.76 o
   8   1   3        0.06       -1.62      1.62 o
   9   1   3        4.43        2.03      1.87 o
  10   1   3        0.70        1.24      2.08 o
  11   1   3        0.86        0.43      2.23 o
 -11   2   3        0.03        0.00      1.90 o
 -10   2   3        0.62        0.17      1.68 o
  -9   2   3        6.73        4.37      1.62 o
  -8   2   3       87.22       75.59      2.82 o
  -7   2   3        5.12        3.07      1.29 o
  -6   2   3        0.86        0.77      0.81 o
  -5   2   3       23.02       18.23      1.11 o
  -4   2   3      247.84      288.86      3.84 o
  -3   2   3     1132.00     1050.01     10.34 o
  -2   2   3     4388.78     4268.75     43.70 o
  -1   2   3    12072.00    11265.26    178.53 o
   0   2   3     1573.11     1569.25     16.74 o
   1   2   3        0.14        4.53      0.65 o
   2   2   3      480.06      485.98      5.76 o
   3   2   3       14.74       10.95      0.72 o
   4   2   3     1603.96     1651.42     18.97 o
   5   2   3      315.49      324.14      4.36 o
   6   2   3      274.73      275.81      3.98 o
   7   2   3        3.66        1.64      1.19 o
   8   2   3      135.96      133.45      3.84 o
   9   2   3       10.28       16.64      2.08 o
  10   2   3        3.01        3.42      2.01 o
  11   2   3        2.80        2.55      2.30 o
 -11   3   3        0.87        3.66      2.08 o
 -10   3   3        3.11        4.37      1.94 o
  -9   3   3        7.71       -0.15      1.52 o
  -8   3   3       23.33       28.34      2.01 o
  -7   3   3      306.03      292.43      5.49 o
  -6   3   3       90.04       94.56      2.19 o
  -5   3   3      109.51       86.12      2.05 o
  -4   3   3     2932.59     2684.96     34.61 o
  -3   3   3      395.24      409.14      4.41 o
  -2   3   3     1366.74     1247.31     13.23 o
  -1   3   3     1116.03     1167.42     14.06 o
   0   3   3      458.05      453.07      5.15 o
   1   3   3      805.47      682.92      7.64 o
   2   3   3     1270.72     1284.10     13.35 o
   3   3   3      118.68      125.36      2.08 o
   4   3   3      300.66      353.17      7.30 o
   5   3   3      123.46      112.42      2.27 o
   6   3   3        3.89        1.41      0.83 o
   7   3   3      327.55      318.67      5.32 o
   8   3   3       90.51       86.65      3.28 o
   9   3   3        7.61       12.30      2.08 o
  10   3   3        2.88        5.91      2.96 o
  11   3   3        0.00       -0.30      2.30 o
 -11   4   3       21.34       25.45      2.74 o
 -10   4   3        3.83        6.38      2.01 o
  -9   4   3        0.80        0.97      1.62 o
  -8   4   3       48.44       40.36      2.33 o
  -7   4   3       33.68       24.21      1.76 o
  -6   4   3       43.97       44.71      1.64 o
  -5   4   3      622.96      649.95      8.52 o
  -4   4   3      489.30      424.46      9.19 o
  -3   4   3     2477.40     2588.98     24.72 o
  -2   4   3     2848.48     2789.19     28.90 o
  -1   4   3      136.56      131.54      2.05 o
   0   4   3      263.73      259.22      3.15 o
   1   4   3        4.65        3.56      0.37 o
   2   4   3       62.72       67.54      1.31 o
   3   4   3     2488.56     2632.06     28.69 o
   4   4   3      180.88      164.85      3.21 o
   5   4   3      315.41      301.14      4.14 o
   6   4   3        2.83        2.14      0.87 o
   7   4   3        6.98       11.52      1.89 o
   8   4   3       27.01       25.70      2.30 o
   9   4   3        7.33        9.93      2.08 o
  10   4   3        2.60        2.49      2.08 o
  11   4   3        4.27        0.30      2.23 o
 -11   5   3        0.14       -0.53      2.01 o
 -10   5   3        7.19        2.72      1.90 o
  -9   5   3        7.08        7.94      1.76 o
  -8   5   3       40.70       42.71      2.23 o
  -7   5   3       14.47       18.39      2.23 o
  -6   5   3       34.79       27.52      1.41 o
  -5   5   3      209.85      216.69      4.19 o
  -4   5   3     1185.79     1126.06     13.46 o
  -3   5   3      569.25      559.67      6.38 o
  -2   5   3       66.98       77.15      1.39 o
  -1   5   3       78.95       89.43      1.39 o
   0   5   3     5788.01     5947.12     67.21 o
   1   5   3    14362.65    14107.20    148.35 o
   2   5   3        2.81        1.36      0.54 o
   3   5   3      790.28      824.30     10.24 o
   4   5   3      384.70      428.19      5.94 o
   5   5   3        4.33        6.83      1.11 o
   6   5   3       20.86       27.10      2.13 o
   7   5   3        3.11        2.70      1.19 o
   8   5   3      114.78      122.42      3.67 o
   9   5   3        0.16        0.74      1.76 o
  10   5   3        8.33        9.64      2.35 o
  11   5   3        0.05       -1.44      2.23 o
 -11   6   3        0.67        0.78      2.35 o
 -10   6   3        0.19       -1.51      1.81 o
  -9   6   3        0.01       -1.63      1.63 o
  -8   6   3       33.22       37.77      2.23 o
  -7   6   3      176.03      168.05      4.55 o
  -6   6   3       94.69       91.87      2.34 o
  -5   6   3      702.42      727.56      9.48 o
  -4   6   3      604.94      609.09      9.83 o
  -3   6   3      195.17      195.48      3.33 o
  -2   6   3     1084.68     1112.91     20.69 o
  -1   6   3      302.81      291.29      3.76 o
   0   6   3     1197.07     1301.40     15.21 o
   1   6   3      250.37      251.42      3.50 o
   2   6   3     3576.40     3652.69     38.79 o
   3   6   3     2577.59     2491.89     26.89 o
   4   6   3      177.28      190.19      3.49 o
   5   6   3       44.12       46.89      1.84 o
   6   6   3      467.99      458.27      6.75 o
   7   6   3      113.34      127.36      3.22 o
   8   6   3       56.53       48.89      3.64 o
   9   6   3       22.43       23.14      2.35 o
  10   6   3        2.71        2.74      2.08 o
  11   6   3        1.95        7.12      3.66 o
 -11   7   3        6.27        2.38      2.56 o
 -10   7   3        0.03       -1.53      2.18 o
  -9   7   3        0.48        1.47      1.73 o
  -8   7   3        0.25        1.37      1.43 o
  -7   7   3       42.17       44.31      1.93 o
  -6   7   3       19.70       25.43      1.84 o
  -5   7   3        5.27        7.33      1.01 o
  -4   7   3      980.29     1047.82     11.80 o
  -3   7   3     3078.61     3028.03     31.34 o
  -2   7   3      181.41      203.43      2.65 o
  -1   7   3      371.57      387.23      4.54 o
   0   7   3        6.90        8.78      1.31 o
   1   7   3      494.92      475.28      6.09 o
   2   7   3     4610.63     4983.69     52.77 o
   3   7   3     1798.78     1908.16     22.30 o
   4   7   3      202.14      176.34      3.17 o
   5   7   3       19.23       23.79      1.89 o
   6   7   3       80.29       74.78      3.14 o
   7   7   3       48.47       36.25      2.00 o
   8   7   3        1.26        1.68      1.57 o
   9   7   3       22.93       15.74      2.17 o
  10   7   3        0.86        0.75      2.95 o
 -10   8   3        3.42        3.05      2.28 o
  -9   8   3       37.47       40.85      3.02 o
  -8   8   3        0.81       -1.43      1.43 o
  -7   8   3      126.86      117.14      2.85 o
  -6   8   3       62.03       69.33      2.56 o
  -5   8   3       75.59       82.53      2.06 o
  -4   8   3        3.96        4.99      1.25 o
  -3   8   3      637.70      639.13      6.81 o
  -2   8   3     2111.99     2294.74     24.68 o
  -1   8   3      875.05      798.88      8.67 o
   0   8   3      149.06      106.54      2.30 o
   1   8   3     1357.81     1458.66     17.13 o
   2   8   3        4.87        5.91      0.93 o
   3   8   3      481.79      430.73      5.79 o
   4   8   3      263.53      260.13      3.75 o
   5   8   3      176.40      205.18      3.70 o
   6   8   3        1.85        3.36      1.15 o
   7   8   3        0.81        1.17      1.41 o
   8   8   3       67.51       73.79      3.01 o
   9   8   3        0.20       -3.88      3.88 o
  10   8   3        3.43       -1.62      3.20 o
 -10   9   3        0.00        0.55      2.18 o
  -9   9   3       33.62       30.97      3.02 o
  -8   9   3        0.11       -0.63      1.98 o
  -7   9   3       26.33       23.51      1.64 o
  -6   9   3        5.49        3.33      1.47 o
  -5   9   3        6.03        5.72      1.01 o
  -4   9   3       64.31       64.54      1.88 o
  -3   9   3       91.07      107.12      1.72 o
  -2   9   3        0.14        2.02      0.64 o
  -1   9   3      337.40      376.00      4.23 o
   0   9   3      160.90      155.58      2.20 o
   1   9   3       58.00       58.54      1.53 o
   2   9   3     1545.37     1618.42     17.72 o
   3   9   3       43.23       57.80      1.62 o
   4   9   3      119.75      120.46      2.51 o
   5   9   3      376.14      378.35      5.80 o
   6   9   3      407.23      406.70      6.32 o
   7   9   3      311.07      297.17      6.97 o
   8   9   3        9.26        9.06      2.24 o
   9   9   3       14.23       16.86      4.85 o
  10   9   3        6.85        3.88      3.20 o
 -10  10   3        0.16       -0.27      2.28 o
  -9  10   3        1.36        0.30      2.18 o
  -8  10   3       37.54       51.73      3.40 o
  -7  10   3       74.50       70.42      2.82 o
  -6  10   3        0.54       -0.38      1.29 o
  -5  10   3      100.17      100.38      2.80 o
  -4  10   3      203.92      194.12      3.51 o
  -3  10   3       31.81       33.50      1.05 o
  -2  10   3       87.80       99.94      1.90 o
  -1  10   3     1088.86     1129.92     12.68 o
   0  10   3     1549.59     1652.22     17.46 o
   1  10   3     1760.28     1768.14     20.73 o
   2  10   3      112.11      104.96      2.04 o
   3  10   3      428.82      448.74      6.13 o
   4  10   3      454.66      428.52      6.54 o
   5  10   3       67.87       69.95      1.98 o
   6  10   3      344.24      360.46      6.99 o
   7  10   3        0.46        1.05      1.71 o
   8  10   3       12.69       13.18      2.35 o
   9  10   3        1.22       -2.59      2.75 o
  10  10   3        4.87        1.62      3.20 o
 -10  11   3        8.94        8.82      2.74 o
  -9  11   3        0.12       -1.41      2.18 o
  -8  11   3       44.43       47.55      3.19 o
  -7  11   3        2.81        4.00      2.09 o
  -6  11   3       27.35       27.35      3.85 o
  -5  11   3        6.93        4.78      1.71 o
  -4  11   3      254.62      260.48      4.17 o
  -3  11   3       27.87       26.62      1.02 o
  -2  11   3      488.22      486.55      5.97 o
  -1  11   3       72.64       62.16      1.60 o
   0  11   3     1096.31     1077.36     13.00 o
   1  11   3     3335.95     3258.93     33.84 o
   2  11   3      150.32      161.78      2.99 o
   3  11   3       78.32       71.33      2.56 o
   4  11   3        2.86        2.54      1.59 o
   5  11   3       27.87       26.95      2.35 o
   6  11   3      205.30      199.07     10.92 o
   7  11   3       62.80       63.25      4.01 o
   8  11   3        7.25        1.78      2.09 o
   9  11   3        1.66       -3.24      4.53 o
  10  11   3        2.26       -1.94      3.20 o
 -10  12   3        3.94        2.85      2.66 o
  -9  12   3        7.72       10.47      2.43 o
  -8  12   3        9.94       14.37      2.93 o
  -7  12   3        2.48        5.46      2.18 o
  -6  12   3       26.41       24.20      2.96 o
  -5  12   3       74.46       73.50      3.22 o
  -4  12   3       63.07       62.10      2.47 o
  -3  12   3        0.34       -1.10      1.10 o
  -2  12   3       41.08       38.44      1.36 o
  -1  12   3      218.31      247.50      3.87 o
   0  12   3       69.75       64.07      2.01 o
   1  12   3       50.24       56.81      2.39 o
   2  12   3       63.32       53.91      2.70 o
   3  12   3      153.47      162.19      4.28 o
   4  12   3      107.45      116.69      4.84 o
   5  12   3      437.51      448.81      7.62 o
   6  12   3        2.24       -0.08      1.97 o
   7  12   3        5.08        4.10      2.24 o
   8  12   3        0.42        0.85      2.09 o
   9  12   3        1.40        1.94      2.75 o
  -9  13   3        1.42        0.53      2.26 o
  -8  13   3       27.94       25.80      2.81 o
  -7  13   3       11.55       16.79      2.56 o
  -6  13   3      103.31       96.57      4.19 o
  -5  13   3       75.04       70.45      3.22 o
  -4  13   3      140.27      141.92      3.94 o
  -3  13   3      158.96      155.40      3.73 o
  -2  13   3      119.63      120.11      3.15 o
  -1  13   3        0.01       -0.78      0.78 o
   0  13   3      255.68      245.71      4.10 o
   1  13   3       64.69       60.55      2.42 o
   2  13   3      678.77      657.89     11.28 o
   3  13   3     1092.03     1090.27     17.51 o
   4  13   3      104.73       89.44      3.40 o
   5  13   3       13.45       12.69      2.49 o
   6  13   3      132.79      122.71      5.58 o
   7  13   3        1.73        3.76      3.48 o
   8  13   3       16.11       16.13      2.62 o
   9  13   3       10.45       10.40      4.21 o
  -9  14   3        9.08        8.31      2.95 o
  -8  14   3       42.79       41.45      2.89 o
  -7  14   3        0.13        0.53      2.18 o
  -6  14   3       69.42       69.19      3.70 o
  -5  14   3        5.82        4.25      1.88 o
  -4  14   3       69.74       65.57      2.53 o
  -3  14   3        5.72        2.22      1.23 o
  -2  14   3      123.03      124.44      3.15 o
  -1  14   3       11.85        9.37      1.40 o
   0  14   3      264.24      270.70      7.78 o
   1  14   3       23.82       24.96      2.96 o
   2  14   3      445.69      436.46      8.27 o
   3  14   3       83.19       71.79      3.32 o
   4  14   3      554.21      568.61     10.41 o
   5  14   3       17.14       28.73      2.95 o
   6  14   3       12.48       15.13      2.35 o
   7  14   3        0.02        0.57      1.97 o
   8  14   3        0.62       -1.58      2.22 o
   9  14   3        1.22       -1.29      3.88 o
  -9  15   3        0.02       -1.10      2.95 o
  -8  15   3        1.12        2.43      2.78 o
  -7  15   3        0.13        0.00      2.75 o
  -6  15   3        0.02        1.24      2.49 o
  -5  15   3       14.68       13.22      2.63 o
  -4  15   3        1.41       -0.51      1.59 o
  -3  15   3        9.09        9.99      1.79 o
  -2  15   3        5.13        3.31      1.40 o
  -1  15   3       20.22       15.48      2.49 o
   0  15   3        9.46        4.24      2.02 o
   1  15   3        3.88        2.91      2.75 o
   2  15   3        2.83        2.13      2.70 o
   3  15   3        1.37       -0.30      1.71 o
   4  15   3       26.93       29.14      2.35 o
   5  15   3       23.31       25.97      3.11 o
   6  15   3        5.03        3.88      2.24 o
   7  15   3       11.13       11.22      2.62 o
   8  15   3        5.94       13.76      2.85 o
   9  15   3        0.03       -3.20      3.20 o
  -8  16   3       25.54       42.72      4.33 o
  -7  16   3       21.13       23.88      3.41 o
  -6  16   3       24.67       15.42      2.95 o
  -5  16   3       41.17       43.53      3.58 o
  -4  16   3       96.91       95.13      3.66 o
  -3  16   3       38.69       48.91      3.87 o
  -2  16   3      137.19      137.56      5.71 o
  -1  16   3      222.24      193.54      6.62 o
   0  16   3        1.64       -2.27      2.29 o
   1  16   3       12.40       15.38      3.20 o
   2  16   3       16.52       11.00      2.75 o
   3  16   3      284.46      301.00      6.76 o
   4  16   3      163.36      171.63      8.42 o
   5  16   3       33.95       25.80      5.50 o
   6  16   3       97.94      102.17      4.45 o
   7  16   3        7.36        7.87      2.47 o
   8  16   3       39.24       44.37      3.73 o
  -8  17   3        0.34       -1.34      2.95 o
  -7  17   3       38.15       38.12      3.87 o
  -6  17   3       12.41       22.74      3.11 o
  -5  17   3       79.17       74.56      4.51 o
  -4  17   3       11.27       12.94      4.53 o
  -3  17   3       41.38       39.18      4.85 o
  -2  17   3      327.92      301.79      8.92 o
  -1  17   3       96.86       87.58      6.80 o
   0  17   3      188.18      184.46      6.86 o
   1  17   3        6.90        2.91      2.75 o
   2  17   3       49.28       47.10      3.87 o
   3  17   3       45.48       41.28      4.53 o
   4  17   3      203.72      214.48      5.68 o
   5  17   3       75.09       81.82      4.97 o
   6  17   3        1.51        0.65      2.35 o
   7  17   3        1.16        1.00      2.66 o
   8  17   3        0.01       -2.62      2.62 o
  -8  18   3        1.12        1.17      3.41 o
  -7  18   3        3.36        1.11      3.11 o
  -6  18   3       34.74       43.36      6.47 o
  -5  18   3       25.75       29.13      5.83 o
  -4  18   3       19.97       14.89      5.18 o
  -3  18   3       30.62       31.97      6.15 o
  -2  18   3       23.41       19.05      2.95 o
  -1  18   3        5.98       10.06      2.95 o
   0  18   3      126.40      105.00      5.49 o
   1  18   3       24.07       18.86      3.20 o
   2  18   3       23.42       21.54      3.20 o
   3  18   3       16.01        9.66      2.95 o
   4  18   3        5.26        4.64      2.63 o
   5  18   3        6.44        3.88      4.53 o
   6  18   3       16.20       13.56      3.88 o
   7  18   3       10.24        9.40      2.72 o
  -7  19   3        0.03       -4.53      4.53 o
  -6  19   3        2.49        5.83      5.18 o
  -5  19   3       10.85        2.59      4.53 o
  -4  19   3       14.27        9.71      5.18 o
  -3  19   3       39.80       35.15      6.15 o
  -2  19   3       11.74        9.45      6.80 o
  -1  19   3        6.29       11.00      3.20 o
   0  19   3       53.85       61.66      4.58 o
   1  19   3        6.89        6.15      2.75 o
   2  19   3        7.50       11.32      6.47 o
   3  19   3       83.00       86.79      5.25 o
   4  19   3       50.14       58.39      4.51 o
   5  19   3        3.06       -1.94      3.88 o
   6  19   3       12.28        9.06      5.18 o
   7  19   3       24.95       32.28      4.33 o
  -7  20   3        0.00        1.94      5.18 o
  -6  20   3       16.83       26.54      6.47 o
  -5  20   3        0.01       -1.29      4.53 o
  -4  20   3       21.67       24.59      5.83 o
  -3  20   3        3.55        6.87      2.95 o
  -2  20   3       22.31       19.06      3.41 o
  -1  20   3       32.69       29.54      3.66 o
   0  20   3       53.64       47.04      4.53 o
   1  20   3        2.34       -2.75      2.75 o
   2  20   3        0.02       -2.75      2.75 o
   3  20   3       31.33       30.07      3.87 o
   4  20   3       20.88       31.71      5.83 o
   5  20   3       12.00       20.06      5.83 o
   6  20   3       16.39       18.12      5.83 o
  -6  21   3       24.04       37.54      7.12 o
  -5  21   3       14.65       11.00      5.83 o
  -4  21   3       21.14       20.06      5.83 o
  -3  21   3       49.46       58.50      4.79 o
  -2  21   3       36.09       34.89      3.87 o
  -1  21   3        0.23       -0.32      2.75 o
   0  21   3        1.16        0.70      3.56 o
   1  21   3        6.06        7.12      3.20 o
   2  21   3        2.92        0.65      3.24 o
   3  21   3       11.37       15.55      3.66 o
   4  21   3        5.06        8.41      5.18 o
   5  21   3        0.00       -4.53      4.53 o
   6  21   3        0.01       -3.88      5.18 o
  -5  22   3       26.77       27.83      6.47 o
  -4  22   3       29.84       29.77      6.47 o
  -3  22   3       11.84       25.24      5.83 o
  -2  22   3       10.45       10.03      3.66 o
  -1  22   3       16.09        9.02      5.50 o
   0  22   3        8.09        8.74      3.20 o
   1  22   3        1.04       -2.75      2.75 o
   2  22   3        0.16       -1.29      3.20 o
   3  22   3        0.54       -3.20      3.20 o
   4  22   3        1.82        3.88      5.18 o
   5  22   3        9.43        0.00      5.83 o
  -4  23   3        0.01       -4.53      4.53 o
  -3  23   3        8.44        3.24      5.18 o
  -2  23   3        9.69       16.62      3.87 o
  -1  23   3       12.52       18.61      3.87 o
   0  23   3        1.16       -0.32      3.20 o
   1  23   3        0.18       -2.69      2.95 o
   2  23   3        0.91       -0.65      3.20 o
   3  23   3        0.88       -3.20      3.20 o
   4  23   3        0.90       -5.18      5.18 o
  -3  24   3        0.93       -0.65      5.18 o
  -2  24   3       33.30       36.84     10.36 o
  -1  24   3        2.16        8.41      3.66 o
   0  24   3       11.42       12.94      5.18 o
   1  24   3        0.04       -2.95      2.95 o
   2  24   3        1.99       -0.04      3.41 o
   3  24   3        9.04       12.30      5.83 o
  -1  25   3       10.01       22.04      4.33 o
   0  25   3       23.84       23.30      4.12 o
   1  25   3       34.54       54.40      5.49 o
 -10   0   4       20.33       22.67      3.20 o
  -8   0   4      344.52      335.68      8.92 o
  -6   0   4       64.35       69.84      6.80 o
  -4   0   4     4008.37     4040.94     59.49 o
  -2   0   4     5265.26     5510.71    127.35 o
   0   0   4     1160.34     1224.40     23.13 o
   2   0   4      473.84      432.88      7.27 o
   4   0   4     2886.62     3170.22     42.66 o
   6   0   4     1107.93     1026.38     16.90 o
   8   0   4      354.58      392.82     10.41 o
  10   0   4        1.79        4.53      5.83 o
 -11   1   4        2.17        4.13      2.08 o
 -10   1   4        2.15        1.79      1.84 o
  -9   1   4        4.02        2.62      1.68 o
  -8   1   4       43.29       44.78      2.52 o
  -7   1   4      250.08      204.70      4.48 o
  -6   1   4        0.16        0.34      1.20 o
  -5   1   4        0.21        1.24      0.71 o
  -4   1   4      976.80      856.55      8.87 o
  -3   1   4     1704.80     1719.41     17.97 o
  -2   1   4     2716.03     2686.43     60.42 o
  -1   1   4        8.47       13.71      1.09 o
   0   1   4     2592.67     2404.80     28.05 o
   1   1   4     1103.37     1028.25     11.49 o
   2   1   4      866.44      933.18     14.10 o
   3   1   4      261.18      294.02      5.27 o
   4   1   4      872.68      913.74      9.23 o
   5   1   4      126.45      131.56      2.25 o
   6   1   4       35.46       35.62      1.49 o
   7   1   4       10.13       11.67      1.84 o
   8   1   4       49.82       31.62      2.41 o
   9   1   4        3.70        3.33      2.01 o
  10   1   4       19.99       18.94      2.53 o
  11   1   4       15.93       20.84      2.89 o
 -11   2   4        1.44        0.05      2.01 o
 -10   2   4        1.93        2.93      1.84 o
  -9   2   4        1.00        4.05      1.96 o
  -8   2   4        4.12        3.81      1.52 o
  -7   2   4       45.94       39.62      2.08 o
  -6   2   4        3.61        3.98      0.96 o
  -5   2   4      115.23      121.74      2.04 o
  -4   2   4      712.43      678.98      7.11 o
  -3   2   4        9.79       11.04      0.59 o
  -2   2   4        1.95        7.10      0.58 o
  -1   2   4     3599.44     3557.08     40.52 o
   0   2   4       20.68       34.49      0.87 o
   1   2   4      231.91      251.22      3.19 o
   2   2   4     3007.16     2834.98     36.36 o
   3   2   4     1256.47     1326.23     12.93 o
   4   2   4      307.15      304.08      3.84 o
   5   2   4        4.39        3.49      0.82 o
   6   2   4      367.97      418.38      5.60 o
   7   2   4      191.48      194.54      3.95 o
   8   2   4        0.37        2.08      1.68 o
   9   2   4        9.55        7.11      2.05 o
  10   2   4        0.36        1.12      1.96 o
  11   2   4        0.83       -2.20      2.20 o
 -11   3   4        0.17       -0.14      2.01 o
 -10   3   4        9.72       10.57      2.40 o
  -9   3   4        1.76       -0.42      1.52 o
  -8   3   4       88.54       72.65      2.74 o
  -7   3   4      103.56       99.33      2.89 o
  -6   3   4      566.22      518.94      7.52 o
  -5   3   4        0.06        0.41      1.14 o
  -4   3   4     4351.39     4352.66     41.25 o
  -3   3   4      282.19      278.67      3.50 o
  -2   3   4      851.54      825.96     12.89 o
  -1   3   4        6.57        4.53      0.65 o
   0   3   4     3086.60     3195.53     31.77 o
   1   3   4     2292.09     2284.70     24.39 o
   2   3   4      433.45      462.25      5.63 o
   3   3   4     1156.68     1157.75     13.17 o
   4   3   4      299.71      345.84      6.06 o
   5   3   4       48.19       53.28      1.54 o
   6   3   4      152.07      136.19      2.64 o
   7   3   4       78.22       77.19      3.06 o
   8   3   4      181.17      211.97      5.10 o
   9   3   4       10.33       15.86      3.92 o
  10   3   4       33.18       45.71      3.21 o
  11   3   4        1.87        1.42      2.33 o
 -11   4   4        0.89        1.17      2.08 o
 -10   4   4        7.85        4.21      1.94 o
  -9   4   4       37.71       40.77      2.62 o
  -8   4   4       90.98       86.70      3.06 o
  -7   4   4       17.14       10.64      2.32 o
  -6   4   4        0.49       19.28     10.36 o
  -5   4   4      224.60      229.71      4.28 o
  -4   4   4     4626.91     4506.78     46.51 o
  -3   4   4      321.55      318.81      3.68 o
  -2   4   4     2154.54     1992.28     20.85 o
  -1   4   4      390.88      377.07      5.46 o
   0   4   4       78.21       98.38      1.44 o
   1   4   4     1599.18     1605.61     17.38 o
   2   4   4     2487.19     2426.87     26.97 o
   3   4   4     1796.20     2098.93     23.16 o
   4   4   4      235.94      291.41      4.15 o
   5   4   4       82.84       73.14      1.93 o
   6   4   4       21.90       29.36      1.38 o
   7   4   4      490.80      468.43      7.16 o
   8   4   4       11.74       15.56      1.96 o
   9   4   4        6.40        6.15      2.08 o
  10   4   4        3.61        1.84      2.14 o
  11   4   4        0.00        0.03      2.47 o
 -11   5   4        1.57        1.99      2.72 o
 -10   5   4        0.10       -0.71      1.84 o
  -9   5   4        0.72        0.46      1.57 o
  -8   5   4       13.90       22.22      2.15 o
  -7   5   4       91.41       94.74      2.89 o
  -6   5   4      310.25      277.39      4.63 o
  -5   5   4        9.93       18.05      1.85 o
  -4   5   4      931.99      887.51      9.89 o
  -3   5   4        5.67        7.09      0.60 o
  -2   5   4      174.86      185.81      2.90 o
  -1   5   4     1678.79     1651.86     25.65 o
   0   5   4       69.95       90.89      1.48 o
   1   5   4     1640.56     1743.76     17.70 o
   2   5   4      976.87     1114.96     11.00 o
   3   5   4     3730.43     3912.45     42.42 o
   4   5   4      179.78      132.44      2.40 o
   5   5   4        5.68        4.46      1.23 o
   6   5   4        0.03       -0.86      0.86 o
   7   5   4       12.07       10.88      1.54 o
   8   5   4        4.20        0.18      1.63 o
   9   5   4       14.39       16.46      2.20 o
  10   5   4        2.14        7.10      2.56 o
 -11   6   4       13.40       15.22      2.94 o
 -10   6   4        0.30       -0.72      1.90 o
  -9   6   4        7.35        7.66      2.59 o
  -8   6   4       55.03       49.44      2.35 o
  -7   6   4        0.16       -0.78      1.40 o
  -6   6   4      508.11      458.08      6.61 o
  -5   6   4     1149.43     1128.17     15.50 o
  -4   6   4      612.29      689.11      7.91 o
  -3   6   4     1039.77     1053.41     10.56 o
  -2   6   4       66.33       52.55      1.27 o
  -1   6   4      871.88      853.09      8.95 o
   0   6   4       27.04       33.61      1.10 o
   1   6   4      835.75      826.76      9.30 o
   2   6   4      100.40      129.58      2.04 o
   3   6   4      126.65      168.08      2.84 o
   4   6   4     1775.28     1781.76     21.61 o
   5   6   4       20.06        9.19      1.11 o
   6   6   4        4.69        0.37      0.87 o
   7   6   4        5.48        3.17      1.37 o
   8   6   4       36.35       39.44      3.46 o
   9   6   4        3.13       -0.72      1.69 o
  10   6   4       22.08       33.25      3.32 o
 -11   7   4        2.57        4.95      2.72 o
 -10   7   4       11.20       17.02      2.63 o
  -9   7   4        5.18        5.78      1.81 o
  -8   7   4        8.18        9.70      1.67 o
  -7   7   4        6.73        5.68      1.57 o
  -6   7   4      363.17      355.68      5.44 o
  -5   7   4      339.86      356.82      7.85 o
  -4   7   4      109.99      152.72      2.47 o
  -3   7   4      759.74      698.09      7.31 o
  -2   7   4      368.84      372.79      4.59 o
  -1   7   4        1.90        2.09      0.54 o
   0   7   4        2.40        1.60      0.47 o
   1   7   4       40.56       54.13      2.11 o
   2   7   4     2829.01     3253.73     34.86 o
   3   7   4       41.47       76.00      1.54 o
   4   7   4      262.99      284.01      4.49 o
   5   7   4        5.31        4.25      1.08 o
   6   7   4       18.07       18.39      1.41 o
   7   7   4       21.06       15.66      1.95 o
   8   7   4       27.88       16.44      2.15 o
   9   7   4       22.43       27.01      2.85 o
  10   7   4       18.81       24.96      4.04 o
 -10   8   4       18.94       29.51      3.05 o
  -9   8   4       10.10        7.39      2.28 o
  -8   8   4        4.99        5.12      1.63 o
  -7   8   4        0.44       -0.10      1.37 o
  -6   8   4        6.47        7.26      1.43 o
  -5   8   4      402.63      383.23      5.61 o
  -4   8   4      316.38      311.06      4.54 o
  -3   8   4      108.28      113.53      2.94 o
  -2   8   4      622.75      601.53      6.51 o
  -1   8   4      590.79      607.44     10.55 o
   0   8   4      125.00      127.82      3.98 o
   1   8   4     1109.78     1061.78     12.82 o
   2   8   4     1233.11     1249.58     14.95 o
   3   8   4        1.39        6.37      1.21 o
   4   8   4       95.96       97.44      2.04 o
   5   8   4      673.91      633.85      8.76 o
   6   8   4       45.47       54.03      2.14 o
   7   8   4        0.17       -0.56      2.14 o
   8   8   4       13.33        8.37      2.09 o
   9   8   4        2.59       -1.94      2.75 o
  10   8   4        9.71        7.12      3.66 o
 -10   9   4       37.13       33.75      3.13 o
  -9   9   4       42.53       44.72      3.13 o
  -8   9   4        5.12        3.95      1.95 o
  -7   9   4       39.46       37.91      2.82 o
  -6   9   4       38.80       38.43      2.08 o
  -5   9   4       80.02       83.27      2.29 o
  -4   9   4      240.53      241.53      3.20 o
  -3   9   4      109.85      102.97      1.68 o
  -2   9   4      314.05      294.34      3.60 o
  -1   9   4        3.51       11.35      0.89 o
   0   9   4     1824.30     1852.52     21.66 o
   1   9   4     2445.03     2690.13     31.12 o
   2   9   4      421.56      452.79      6.01 o
   3   9   4        0.78       12.90      1.80 o
   4   9   4      135.86      126.71      2.39 o
   5   9   4      215.12      197.49      3.85 o
   6   9   4       73.62       64.59      2.63 o
   7   9   4      192.43      174.96      5.20 o
   8   9   4        1.43        0.93      2.09 o
   9   9   4        8.67        8.74      3.20 o
  10   9   4        2.12       -2.27      3.20 o
 -10  10   4        0.65        1.07      2.39 o
  -9  10   4       40.48       39.50      3.13 o
  -8  10   4        1.84        3.13      1.95 o
  -7  10   4      104.36       96.11      4.22 o
  -6  10   4        6.86        6.94      1.52 o
  -5  10   4      271.33      294.48      4.61 o
  -4  10   4      532.44      540.36      6.60 o
  -3  10   4        0.14       -0.65      0.65 o
  -2  10   4     1022.49     1019.67     12.72 o
  -1  10   4      760.40      832.33      8.78 o
   0  10   4      875.37      917.34     10.17 o
   1  10   4      179.66      183.11      3.11 o
   2  10   4       19.38       15.71      0.98 o
   3  10   4       48.66       59.77      1.79 o
   4  10   4       29.86       32.68      1.48 o
   5  10   4       82.24       69.87      2.48 o
   6  10   4       52.16       43.14      2.85 o
   7  10   4        2.96        0.22      1.87 o
   8  10   4        6.42        9.34      2.83 o
   9  10   4        0.28       -3.29      4.85 o
  10  10   4        0.39        0.39      3.41 o
 -10  11   4        1.37       -0.74      4.10 o
  -9  11   4        0.10        2.62      2.18 o
  -8  11   4       22.07       21.27      2.57 o
  -7  11   4       35.89       36.80      3.10 o
  -6  11   4       29.28       26.14      2.47 o
  -5  11   4        4.82        3.83      1.71 o
  -4  11   4        1.50        2.20      0.84 o
  -3  11   4        9.80        9.19      0.69 o
  -2  11   4        2.63       12.58      1.97 o
  -1  11   4        0.67        0.65      0.59 o
   0  11   4        0.42       -0.02      0.64 o
   1  11   4     2588.11     2573.89     29.88 o
   2  11   4        0.39        0.44      0.93 o
   3  11   4      141.54      141.26      2.99 o
   4  11   4      449.84      442.54      8.31 o
   5  11   4      187.84      174.87      4.17 o
   6  11   4       15.80       10.95      2.09 o
   7  11   4        9.49        6.09      3.75 o
   8  11   4       21.79       22.53      2.72 o
   9  11   4        7.98        9.38      3.20 o
  10  11   4       21.87       35.94      4.85 o
 -10  12   4        8.60        6.29      2.74 o
  -9  12   4        1.48       -0.94      2.24 o
  -8  12   4        4.04        3.73      3.24 o
  -7  12   4       75.51       83.78      4.95 o
  -6  12   4        4.80        8.86      2.09 o
  -5  12   4        6.76        5.41      1.97 o
  -4  12   4       10.62        6.62      1.43 o
  -3  12   4       59.64       62.13      1.87 o
  -2  12   4       19.02       31.15      1.25 o
  -1  12   4      300.47      285.11      4.30 o
   0  12   4       10.92        8.29      0.95 o
   1  12   4      570.86      568.71      6.66 o
   2  12   4     1228.21     1191.22     18.85 o
   3  12   4        8.89        3.84      1.59 o
   4  12   4      252.20      227.56      5.30 o
   5  12   4      142.67      162.30      3.94 o
   6  12   4       59.87       59.86      3.36 o
   7  12   4        5.84        5.46      2.09 o
   8  12   4        3.74        2.46      2.35 o
   9  12   4       13.27       12.64      3.41 o
  -9  13   4        0.21       -2.17      2.17 o
  -8  13   4        4.10        7.03      2.24 o
  -7  13   4       55.97       65.89      5.46 o
  -6  13   4      258.95      272.53     11.45 o
  -5  13   4      100.65      103.59      4.11 o
  -4  13   4       22.66       25.61      1.96 o
  -3  13   4        6.59        5.74      1.49 o
  -2  13   4       96.66       99.44      2.82 o
  -1  13   4      406.52      400.98      5.73 o
   0  13   4      145.56      144.12      2.89 o
   1  13   4        0.76        4.61      2.00 o
   2  13   4      197.91      188.38      8.40 o
   3  13   4      112.76      102.23      3.70 o
   4  13   4       13.03        8.20      1.87 o
   5  13   4       34.91       31.58      2.14 o
   6  13   4        3.33        1.60      2.37 o
   7  13   4        0.00       -1.97      1.97 o
   8  13   4        4.44        3.85      2.47 o
   9  13   4       10.30        8.09      3.66 o
  -9  14   4        1.08        1.66      2.56 o
  -8  14   4        0.08       -1.78      2.63 o
  -7  14   4        0.01        1.72      3.87 o
  -6  14   4      113.24      116.93      4.46 o
  -5  14   4      170.66      187.50      5.42 o
  -4  14   4        1.01       -1.03      1.23 o
  -3  14   4      197.01      174.11      4.06 o
  -2  14   4       11.65        7.59      1.77 o
  -1  14   4       26.94       32.97      3.50 o
   0  14   4        7.64        1.57      1.40 o
   1  14   4      253.96      249.16      6.72 o
   2  14   4        0.32       -2.91      2.91 o
   3  14   4        2.83       -0.45      2.18 o
   4  14   4      228.57      250.34      6.05 o
   5  14   4        7.03        4.45      1.97 o
   6  14   4      132.69      148.13      4.94 o
   7  14   4       63.98       67.71      3.70 o
   8  14   4        3.70        0.22      2.24 o
   9  14   4        6.14       11.65      3.66 o
  -9  15   4        0.50       -2.49      2.49 o
  -8  15   4        9.73       14.81      3.41 o
  -7  15   4       77.01       88.56      4.97 o
  -6  15   4        5.30        7.39      2.28 o
  -5  15   4        3.36        0.65      3.05 o
  -4  15   4       20.38       16.44      1.81 o
  -3  15   4       76.75       75.79      3.02 o
  -2  15   4        4.15        3.77      1.48 o
  -1  15   4      131.58      120.68      5.25 o
   0  15   4      127.16      116.05      5.25 o
   1  15   4     3131.68     3068.13     45.85 o
   2  15   4     1114.37     1127.51     18.32 o
   3  15   4       38.71       41.30      2.56 o
   4  15   4      324.52      349.38      7.40 o
   5  15   4        4.45        5.47      3.24 o
   6  15   4        0.31        0.93      2.09 o
   7  15   4       27.32       28.29      3.10 o
   8  15   4        3.42        3.45      2.62 o
  -8  16   4       14.75       15.17      3.41 o
  -7  16   4        5.94        6.84      3.11 o
  -6  16   4       12.85       14.20      2.95 o
  -5  16   4       11.14        9.33      2.63 o
  -4  16   4        0.07       -2.02      2.02 o
  -3  16   4        8.72       10.69      3.88 o
  -2  16   4      144.99      144.87      6.80 o
  -1  16   4      213.14      231.66      7.54 o
   0  16   4       17.12       17.76      7.77 o
   1  16   4       45.84       38.29      3.66 o
   2  16   4      348.25      325.15      9.37 o
   3  16   4        1.28       -0.95      1.71 o
   4  16   4        8.35        6.90      2.19 o
   5  16   4      152.23      161.40      6.06 o
   6  16   4       33.74       25.61      2.94 o
   7  16   4        0.41        1.50      2.47 o
   8  16   4        0.02        0.43      2.64 o
  -8  17   4        0.01        2.31      3.11 o
  -7  17   4       11.96       11.10      3.11 o
  -6  17   4       21.13       23.72      3.58 o
  -5  17   4       11.85       11.36      2.63 o
  -4  17   4        6.59        6.47      3.88 o
  -3  17   4       84.71       89.36      9.71 o
  -2  17   4       17.01       12.77      2.95 o
  -1  17   4      112.07      105.03      5.25 o
   0  17   4      400.43      411.48     10.98 o
   1  17   4       61.92       68.09      4.33 o
   2  17   4        0.63       -0.97      2.29 o
   3  17   4       63.90       56.58      4.33 o
   4  17   4       65.92       63.44      3.52 o
   5  17   4        9.37        7.44      2.63 o
   6  17   4       16.28       19.27      2.94 o
   7  17   4        8.18       12.30      2.85 o
   8  17   4        9.75       16.13      3.10 o
  -7  18   4        0.72        2.87      3.11 o
  -6  18   4        3.10        3.24      4.53 o
  -5  18   4       50.36       56.96      7.12 o
  -4  18   4        8.80        7.77      4.53 o
  -3  18   4       13.01       15.92      3.11 o
  -2  18   4        7.77        2.27      2.75 o
  -1  18   4        5.95        3.24      2.75 o
   0  18   4        7.82        6.80      2.91 o
   1  18   4      188.59      182.36      6.86 o
   2  18   4       61.99       64.40      4.58 o
   3  18   4       41.20       40.12      6.15 o
   4  18   4        4.18        3.04      2.95 o
   5  18   4        0.46       -3.88      4.53 o
   6  18   4       24.52       31.49      3.32 o
   7  18   4        5.13        1.34      2.56 o
  -7  19   4        1.82       -1.29      4.53 o
  -6  19   4       24.57       17.48      5.83 o
  -5  19   4        2.66       -1.94      4.53 o
  -4  19   4       17.03       27.83      5.83 o
  -3  19   4       13.01       17.26      3.41 o
  -2  19   4        2.66        4.53      3.24 o
  -1  19   4       46.38       44.45      4.12 o
   0  19   4        9.33        7.12      2.75 o
   1  19   4       16.20       12.30      3.20 o
   2  19   4       48.15       51.33      4.33 o
   3  19   4       65.78       68.80      4.79 o
   4  19   4        2.20        0.15      2.95 o
   5  19   4        7.87        9.71      5.18 o
   6  19   4        0.02       -0.18      3.11 o
   7  19   4        8.84        4.00      3.58 o
  -6  20   4        0.90        1.94      5.18 o
  -5  20   4       18.06       21.36      5.83 o
  -4  20   4        8.89        9.06      5.18 o
  -3  20   4       32.66       31.99      3.88 o
  -2  20   4      102.33      102.28      5.49 o
  -1  20   4       78.94       74.79      5.03 o
   0  20   4        1.11        0.85      2.95 o
   1  20   4       15.25       13.61      3.20 o
   2  20   4      162.35      146.32      6.62 o
   3  20   4        0.22       -2.49      2.49 o
   4  20   4        9.71        5.18      5.18 o
   5  20   4        0.10        6.47      5.18 o
   6  20   4       39.00       44.75      4.97 o
  -6  21   4        8.90        4.53      5.83 o
  -5  21   4        0.09       -4.53      4.53 o
  -4  21   4        2.09        4.53      5.18 o
  -3  21   4       18.66       26.45      3.87 o
  -2  21   4        0.35        0.10      2.95 o
  -1  21   4       46.40       45.76      4.58 o
   0  21   4       17.28       13.82      3.20 o
   1  21   4       49.52       35.94      4.85 o
   2  21   4        9.54       11.72      6.47 o
   3  21   4        0.45       -2.75      2.75 o
   4  21   4       34.12       35.60      6.47 o
   5  21   4        2.50        7.77      5.83 o
  -5  22   4       17.92       20.71      6.47 o
  -4  22   4        8.91        9.71      5.83 o
  -3  22   4        4.98       12.94      5.18 o
  -2  22   4       19.98       24.58      4.12 o
  -1  22   4       13.68       19.10      3.66 o
   0  22   4        1.27       -3.20      3.20 o
   1  22   4       35.16       39.18      4.58 o
   2  22   4       42.41       48.14      4.79 o
   3  22   4        2.69        4.79      3.41 o
   4  22   4        8.44       12.30      5.83 o
   5  22   4       15.02       25.24      6.47 o
  -4  23   4        4.88        5.83      5.83 o
  -3  23   4       39.56       49.84      7.77 o
  -2  23   4        1.04       -3.34      5.50 o
  -1  23   4       75.69       90.81      6.17 o
   0  23   4        8.10        4.14      3.41 o
   1  23   4        0.03        3.50      3.41 o
   2  23   4        9.84       12.75      3.87 o
   3  23   4        4.21       -0.52      3.41 o
   4  23   4       12.81       17.48      6.47 o
  -3  24   4       22.78       31.71      7.12 o
  -2  24   4        3.23        4.53      3.66 o
  -1  24   4       11.98       21.31      5.83 o
   0  24   4       16.27       17.88      4.12 o
   1  24   4        1.35        0.97      3.20 o
   2  24   4        1.71       -2.59      3.41 o
 -11   0   5        0.54       -2.27      2.75 o
  -9   0   5       39.40       37.46      3.41 o
  -7   0   5      150.79      142.75      5.03 o
  -5   0   5      971.74      986.79     46.28 o
  -3   0   5       45.20       38.38      3.88 o
  -1   0   5     1571.62     1592.29     75.04 o
   1   0   5     2887.17     2831.55     42.52 o
   3   0   5      949.50     1028.20     14.59 o
   5   0   5      575.10      620.29      9.60 o
   7   0   5      395.02      404.59     10.41 o
   9   0   5        0.17        0.94      3.24 o
  11   0   5        8.13        3.32      3.41 o
 -11   1   5        3.96       10.22      2.23 o
 -10   1   5       11.07        9.98      2.01 o
  -9   1   5        3.84        5.32      1.68 o
  -8   1   5       79.48       78.37      2.91 o
  -7   1   5       57.61       60.02      2.33 o
  -6   1   5        8.30        9.96      1.87 o
  -5   1   5        1.61        3.24      0.68 o
  -4   1   5       78.05       67.09      1.45 o
  -3   1   5       34.05       49.67      1.37 o
  -2   1   5      232.14      258.50      4.60 o
  -1   1   5     2740.58     2702.18     32.43 o
   0   1   5      140.52      153.27      2.66 o
   1   1   5      236.82      328.74      4.15 o
   2   1   5      539.48      587.51     10.62 o
   3   1   5      709.25      664.07      7.86 o
   4   1   5       33.92       53.63      1.54 o
   5   1   5       84.09       88.00      1.80 o
   6   1   5      100.20       90.32      2.28 o
   7   1   5      314.32      378.44      6.10 o
   8   1   5        7.13        9.34      2.08 o
   9   1   5       20.09       30.50      2.53 o
  10   1   5        3.04        2.46      2.08 o
  11   1   5        7.80        9.92      3.41 o
 -11   2   5        2.00        0.75      2.08 o
 -10   2   5        0.14        0.20      1.68 o
  -9   2   5        1.44        0.65      1.62 o
  -8   2   5       18.85       14.52      1.68 o
  -7   2   5        0.18       -0.40      1.19 o
  -6   2   5      508.58      459.37      6.52 o
  -5   2   5      155.41      154.63      2.26 o
  -4   2   5      209.13      253.37      3.20 o
  -3   2   5      201.07      199.87      2.86 o
  -2   2   5       37.40       32.00      1.29 o
  -1   2   5      969.85      906.72      9.42 o
   0   2   5        7.42       10.84      0.89 o
   1   2   5        3.26        2.88      0.43 o
   2   2   5     2233.06     2666.12     33.09 o
   3   2   5      223.20      248.38      3.45 o
   4   2   5       31.47       44.06      1.24 o
   5   2   5       57.33       66.31      1.93 o
   6   2   5        1.39        1.67      0.97 o
   7   2   5        7.70        3.21      1.49 o
   8   2   5      300.85      306.98      6.38 o
   9   2   5       36.58       27.37      2.41 o
  10   2   5       14.24        9.59      2.93 o
 -11   3   5        4.38        5.37      2.33 o
 -10   3   5        0.47       -1.68      1.68 o
  -9   3   5        0.02       -1.43      1.43 o
  -8   3   5        2.93        3.02      1.43 o
  -7   3   5       32.39       23.82      2.80 o
  -6   3   5       80.78       86.82      2.14 o
  -5   3   5      157.34      132.55      2.29 o
  -4   3   5     1327.04     1274.39     12.74 o
  -3   3   5     1111.22     1193.01     12.84 o
  -2   3   5       39.08       37.56      1.16 o
  -1   3   5      883.26      836.53     10.74 o
   0   3   5     1047.59     1126.71     12.43 o
   1   3   5     2126.85     2354.11     25.73 o
   2   3   5     1943.34     2134.79     22.00 o
   3   3   5      831.23      804.93      9.55 o
   4   3   5       82.01       80.18      1.60 o
   5   3   5      110.07      106.38      2.93 o
   6   3   5        1.29       -0.86      0.90 o
   7   3   5      329.16      279.45      5.03 o
   8   3   5      118.99      131.11      4.06 o
   9   3   5        3.02        0.79      2.01 o
  10   3   5        2.68        3.41      2.43 o
 -11   4   5        0.14        0.16      2.34 o
 -10   4   5        0.59       -1.04      1.68 o
  -9   4   5        0.08       -1.52      1.52 o
  -8   4   5        0.00       -0.30      1.77 o
  -7   4   5        4.86        6.49      1.49 o
  -6   4   5        3.08        6.47      1.11 o
  -5   4   5       83.32       86.31      1.78 o
  -4   4   5      196.11      165.84      2.38 o
  -3   4   5      558.69      543.86      6.35 o
  -2   4   5      470.11      477.99      6.22 o
  -1   4   5     2020.32     1985.70     26.72 o
   0   4   5      817.63      966.91      9.52 o
   1   4   5     1912.47     1866.82     18.93 o
   2   4   5      118.82      106.95      1.88 o
   3   4   5     1147.63     1327.15     14.09 o
   4   4   5        2.45        8.15      1.02 o
   5   4   5      228.58      222.92      3.85 o
   6   4   5       49.11       43.44      1.78 o
   7   4   5       36.66       37.39      2.08 o
   8   4   5       13.89       12.38      2.08 o
   9   4   5        1.80        6.86      2.01 o
  10   4   5       13.41       17.39      2.81 o
 -11   5   5        0.10       -0.26      2.06 o
 -10   5   5        2.60       -1.27      1.96 o
  -9   5   5        3.14        2.47      1.57 o
  -8   5   5       14.63       12.81      2.24 o
  -7   5   5      143.95      131.54      3.34 o
  -6   5   5      621.97      550.41      7.65 o
  -5   5   5       15.87       21.96      1.08 o
  -4   5   5      180.01      191.07      4.03 o
  -3   5   5        0.94       -0.16      0.59 o
  -2   5   5      243.38      256.61      3.80 o
  -1   5   5       70.68       94.73      1.43 o
   0   5   5     2350.35     2379.65     22.64 o
   1   5   5     3299.77     3439.85     36.61 o
   2   5   5     1292.86     1554.33     18.77 o
   3   5   5       40.13       36.20      1.23 o
   4   5   5       16.28       11.14      0.94 o
   5   5   5       15.23       12.06      1.02 o
   6   5   5        1.99        4.25      1.05 o
   7   5   5      458.45      498.61      8.27 o
   8   5   5       32.64       36.35      2.53 o
   9   5   5       33.51       42.26      3.19 o
  10   5   5       11.89       11.22      2.56 o
 -11   6   5        1.26        0.66      2.75 o
 -10   6   5        0.20        0.20      1.90 o
  -9   6   5        0.39        0.27      1.47 o
  -8   6   5       20.71       19.40      1.90 o
  -7   6   5       21.09       13.38      1.67 o
  -6   6   5      237.30      216.41      4.51 o
  -5   6   5      393.79      400.13      5.20 o
  -4   6   5      234.27      247.91      3.26 o
  -3   6   5       63.87       55.87      1.48 o
  -2   6   5     1861.70     1956.41     20.67 o
  -1   6   5       23.44       18.83      0.64 o
   0   6   5      148.15      186.19      2.82 o
   1   6   5     4721.60     4894.49     48.60 o
   2   6   5      239.06      290.66      3.89 o
   3   6   5      189.06      231.61      3.39 o
   4   6   5       27.61       22.77      1.08 o
   5   6   5      184.29      203.06      3.76 o
   6   6   5      336.23      325.99      4.73 o
   7   6   5        8.02        4.73      1.41 o
   8   6   5       16.82       26.45      2.56 o
   9   6   5        4.68        1.69      2.18 o
  10   6   5        5.57        7.29      3.41 o
 -10   7   5        0.68       -0.61      2.18 o
  -9   7   5        9.70       10.58      1.96 o
  -8   7   5       64.10       52.08      2.40 o
  -7   7   5      137.68      123.05      2.97 o
  -6   7   5       12.44       18.70      1.68 o
  -5   7   5      213.64      219.89      3.73 o
  -4   7   5       14.34       22.06      1.08 o
  -3   7   5       34.43       54.67      1.49 o
  -2   7   5       29.00       36.80      1.26 o
  -1   7   5     1525.34     1500.25     15.43 o
   0   7   5      197.85      226.05      3.15 o
   1   7   5      728.02      755.98      8.74 o
   2   7   5       57.46       51.26      1.40 o
   3   7   5      213.87      201.94      2.90 o
   4   7   5      144.18      155.94      3.02 o
   5   7   5        1.63       -1.22      1.22 o
   6   7   5        2.96       -0.43      1.11 o
   7   7   5       85.55      103.44      3.27 o
   8   7   5      125.87      130.11      4.54 o
   9   7   5       80.72       88.47      4.28 o
  10   7   5        0.57        3.70      3.56 o
 -10   8   5        1.65        0.69      2.28 o
  -9   8   5        0.28       -1.88      1.88 o
  -8   8   5       31.12       25.19      2.71 o
  -7   8   5        1.01        0.85      1.19 o
  -6   8   5      179.47      167.05      3.35 o
  -5   8   5       79.86       74.95      2.23 o
  -4   8   5      187.29      210.57      3.13 o
  -3   8   5      301.36      299.80      4.09 o
  -2   8   5      546.76      575.36      5.91 o
  -1   8   5      126.91      148.73      2.18 o
   0   8   5       65.92       68.13      1.76 o
   1   8   5      242.39      210.07      3.36 o
   2   8   5       45.24       40.43      1.83 o
   3   8   5       26.42       42.22      1.29 o
   4   8   5       88.04       78.99      2.14 o
   5   8   5      315.73      342.84      5.90 o
   6   8   5        4.31        9.89      1.52 o
   7   8   5       59.78       53.38      2.80 o
   8   8   5        5.43       12.54      2.47 o
   9   8   5       27.05       36.81      5.50 o
  10   8   5        3.11        7.88      3.87 o
 -10   9   5        0.83        2.97      2.35 o
  -9   9   5       11.58       10.87      2.47 o
  -8   9   5       32.39       23.71      2.35 o
  -7   9   5      123.14      123.35      3.59 o
  -6   9   5       50.43       52.18      2.27 o
  -5   9   5       58.11       54.92      2.66 o
  -4   9   5        1.10        1.54      0.92 o
  -3   9   5      928.99     1000.68     10.49 o
  -2   9   5       74.52       87.38      1.64 o
  -1   9   5      355.78      345.57      4.14 o
   0   9   5       33.12       30.49      1.56 o
   1   9   5      185.85      186.69      3.11 o
   2   9   5     1491.42     1532.59     18.35 o
   3   9   5      139.79      163.41      3.02 o
   4   9   5        7.06        7.05      1.11 o
   5   9   5       36.96       32.15      1.74 o
   6   9   5      172.79      158.79      4.70 o
   7   9   5       28.61       19.19      2.65 o
   8   9   5       84.35       96.68     10.13 o
   9   9   5       14.68       18.53      4.85 o
  10   9   5       27.67       30.87      8.74 o
 -10  10   5        0.10       -1.48      2.35 o
  -9  10   5        4.39       10.17      2.35 o
  -8  10   5        1.95        0.32      2.21 o
  -7  10   5        2.25        2.06      2.09 o
  -6  10   5       30.61       34.40      2.08 o
  -5  10   5        6.27        9.40      1.59 o
  -4  10   5        6.45        7.97      0.79 o
  -3  10   5        6.05        2.61      0.82 o
  -2  10   5      293.61      289.32      3.67 o
  -1  10   5      214.25      213.56      3.07 o
   0  10   5      112.24      109.70      2.75 o
   1  10   5     2641.09     2554.77     29.73 o
   2  10   5        5.33        3.76      0.81 o
   3  10   5      234.38      235.15      4.58 o
   4  10   5       85.89       91.35      2.66 o
   5  10   5      369.06      355.63      6.30 o
   6  10   5       16.38       28.71      3.30 o
   7  10   5        1.33        0.65      1.87 o
   8  10   5        2.36        5.50      2.35 o
   9  10   5        7.50       15.49      3.41 o
  10  10   5       15.17        9.21      3.87 o
 -10  11   5        4.87       12.04      3.45 o
  -9  11   5        7.25        7.00      2.35 o
  -8  11   5       31.20       39.02      4.16 o
  -7  11   5       11.91        8.32      2.35 o
  -6  11   5        0.05       -1.87      1.87 o
  -5  11   5       29.31       30.42      1.96 o
  -4  11   5       64.00       61.62      1.53 o
  -3  11   5       14.60       17.51      0.99 o
  -2  11   5      231.61      240.92      3.30 o
  -1  11   5       13.71       15.12      1.05 o
   0  11   5      328.30      324.10      4.76 o
   1  11   5      113.94      121.01      2.52 o
   2  11   5      201.02      191.25      3.59 o
   3  11   5      966.54      955.25     13.02 o
   4  11   5      232.66      233.92      4.82 o
   5  11   5        3.85        5.61      1.87 o
   6  11   5        0.41       -1.59      1.59 o
   7  11   5       29.86       41.64      3.22 o
   8  11   5       10.48        5.89      3.34 o
   9  11   5       40.18       44.89      5.83 o
  -9  12   5        3.81        7.67      2.40 o
  -8  12   5       47.14       39.96      6.37 o
  -7  12   5        6.44        6.80      2.35 o
  -6  12   5      134.31      135.69      5.85 o
  -5  12   5       10.37        8.58      2.09 o
  -4  12   5       33.33       36.12      2.08 o
  -3  12   5       28.32       21.64      1.25 o
  -2  12   5      302.02      305.95      5.10 o
  -1  12   5      199.75      186.89      2.99 o
   0  12   5      687.88      687.96      8.04 o
   1  12   5      176.49      163.93      3.03 o
   2  12   5        7.18        7.30      1.83 o
   3  12   5      253.79      237.09      5.42 o
   4  12   5      580.16      541.04      9.72 o
   5  12   5       20.54       19.43      2.34 o
   6  12   5       30.41       36.52      2.85 o
   7  12   5        0.39       -1.97      1.97 o
   8  12   5       27.55       32.48      3.22 o
   9  12   5        2.21        0.37      3.11 o
  -9  13   5        0.52        0.91      2.18 o
  -8  13   5        8.26        8.93      3.41 o
  -7  13   5        5.75        3.02      2.24 o
  -6  13   5        5.64        9.45      2.35 o
  -5  13   5      120.67      117.85      5.51 o
  -4  13   5       86.69       92.87      4.11 o
  -3  13   5       44.13       40.94      2.38 o
  -2  13   5      443.12      467.33      9.26 o
  -1  13   5      106.47      110.47      2.49 o
   0  13   5      656.23      634.56      7.51 o
   1  13   5        1.38        2.59      1.48 o
   2  13   5     1835.93     1771.75     27.33 o
   3  13   5      325.83      331.90      6.93 o
   4  13   5       15.39       12.20      1.76 o
   5  13   5       15.28        9.84      1.63 o
   6  13   5        0.88       -0.91      1.97 o
   7  13   5        2.85       -2.18      2.19 o
   8  13   5       47.96       53.21      3.85 o
   9  13   5       12.64       12.53      3.87 o
  -9  14   5        1.32       -1.03      2.24 o
  -8  14   5        0.82        0.90      3.24 o
  -7  14   5       16.08       18.74      2.85 o
  -6  14   5       37.98       30.46      2.94 o
  -5  14   5        4.51        0.70      1.97 o
  -4  14   5      127.67      140.35      3.92 o
  -3  14   5        6.26        3.42      1.43 o
  -2  14   5       63.99       68.13      2.99 o
  -1  14   5       55.78       51.44      2.20 o
   0  14   5      318.12      321.57      6.48 o
   1  14   5      106.84      106.33      4.38 o
   2  14   5      909.44      893.38     15.10 o
   3  14   5       40.46       51.84      2.74 o
   4  14   5      263.81      252.07      6.05 o
   5  14   5        0.09        1.29      1.87 o
   6  14   5        0.02       -1.97      1.97 o
   7  14   5        0.01       -0.97      2.09 o
   8  14   5        7.43        8.54      2.66 o
   9  14   5        4.64        9.06      3.66 o
  -9  15   5        0.51       -0.38      2.63 o
  -8  15   5       11.95       11.25      3.58 o
  -7  15   5        1.38        0.68      2.47 o
  -6  15   5       27.41       27.71      3.63 o
  -5  15   5        7.52       14.22      3.35 o
  -4  15   5      327.82      324.18      8.55 o
  -3  15   5        1.71       -0.92      1.29 o
  -2  15   5        8.91        9.12      1.84 o
  -1  15   5        3.85        0.86      2.02 o
   0  15   5      292.80      312.84      8.92 o
   1  15   5      769.32      761.17     13.11 o
   2  15   5      617.53      585.80     10.74 o
   3  15   5        0.91       -0.05      2.61 o
   4  15   5        0.03       -0.60      2.30 o
   5  15   5       12.03       11.68      2.74 o
   6  15   5      133.19      125.40      4.83 o
   7  15   5       51.84       48.90      3.60 o
   8  15   5       14.86       19.96      3.05 o
  -8  16   5        0.12       -1.19      3.24 o
  -7  16   5       22.88       23.28      3.41 o
  -6  16   5        2.45        2.54      3.56 o
  -5  16   5        0.54        0.12      2.49 o
  -4  16   5       29.12       35.03      3.11 o
  -3  16   5       22.05       20.34      2.95 o
  -2  16   5        1.45       -0.97      2.91 o
  -1  16   5        0.07        3.06      2.49 o
   0  16   5        8.76       15.63      3.20 o
   1  16   5      139.98      140.45      5.95 o
   2  16   5        0.52        1.65      2.49 o
   3  16   5        6.23        4.21      1.85 o
   4  16   5      201.97      195.76      5.56 o
   5  16   5        0.26        4.46      2.18 o
   6  16   5        3.61        9.48      2.56 o
   7  16   5        3.13        4.68      2.56 o
   8  16   5        0.28       -2.56      2.56 o
  -8  17   5        0.14       -0.30      2.95 o
  -7  17   5       12.44       15.71      3.88 o
  -6  17   5        8.34       10.56      2.95 o
  -5  17   5        0.22       -1.55      2.15 o
  -4  17   5        2.93       -2.59      3.88 o
  -3  17   5      136.73      132.34      5.90 o
  -2  17   5      124.14      113.54      6.15 o
  -1  17   5      253.40      241.22      8.00 o
   0  17   5       11.00        6.80      2.75 o
   1  17   5        2.64        0.47      2.49 o
   2  17   5       27.39       35.87      5.83 o
   3  17   5        0.02       -1.94      2.75 o
   4  17   5       25.24       28.57      5.06 o
   5  17   5       74.22       73.53      3.90 o
   6  17   5        2.81        5.55      2.47 o
   7  17   5       12.63       22.82      3.32 o
  -7  18   5       20.81       13.59      5.83 o
  -6  18   5       50.09       51.78      7.12 o
  -5  18   5        8.98        8.41      4.53 o
  -4  18   5        0.07       -3.88      3.88 o
  -3  18   5       16.79       16.84      3.11 o
  -2  18   5      254.56      277.65     10.68 o
  -1  18   5       21.95       26.12      3.41 o
   0  18   5      171.34      161.97      6.41 o
   1  18   5       80.10       80.91      5.03 o
   2  18   5       33.34       48.04      4.12 o
   3  18   5        0.65        1.53      2.49 o
   4  18   5        1.01        0.20      2.95 o
   5  18   5       29.46       25.91      3.87 o
   6  18   5       27.33       31.85      3.43 o
   7  18   5        1.63        3.31      2.81 o
  -7  19   5        0.21        1.94      4.53 o
  -6  19   5        1.16        3.88      5.18 o
  -5  19   5       13.12       11.00      5.18 o
  -4  19   5        2.49       -0.65      4.53 o
  -3  19   5        3.14       -1.62      3.56 o
  -2  19   5       10.18        9.46      2.95 o
  -1  19   5       10.01       12.72      3.20 o
   0  19   5        9.66        0.00      2.75 o
   1  19   5       55.74       55.73      4.58 o
   2  19   5       53.15       48.45      4.33 o
   3  19   5       31.78       44.04      4.33 o
   4  19   5       13.55        8.80      3.41 o
   5  19   5       51.34       45.02      4.79 o
   6  19   5       36.54       49.77      4.97 o
  -6  20   5        2.03        1.94      5.18 o
  -5  20   5        1.64       -4.53      4.53 o
  -4  20   5        1.05        5.18      5.18 o
  -3  20   5       12.45       16.77      3.41 o
  -2  20   5       14.78        7.12      3.24 o
  -1  20   5       17.11       13.29      3.20 o
   0  20   5       40.28       41.38      4.33 o
   1  20   5       66.54       62.99      4.79 o
   2  20   5       66.43       65.24      5.03 o
   3  20   5       54.23       48.75      8.41 o
   4  20   5       25.43       25.24      5.83 o
   5  20   5        0.00       -4.53      4.53 o
   6  20   5        0.68       -2.59      5.18 o
  -5  21   5       24.90       38.83      7.12 o
  -4  21   5       38.24       49.19      7.12 o
  -3  21   5        4.52        3.88      5.18 o
  -2  21   5        8.81        9.75      3.41 o
  -1  21   5       13.67       23.22      3.87 o
   0  21   5       24.78       29.25      4.12 o
   1  21   5        8.35       14.56      3.66 o
   2  21   5       68.86       59.62      5.03 o
   3  21   5        4.75        3.54      3.41 o
   4  21   5        0.01        0.00      4.53 o
   5  21   5        0.05        4.53      5.83 o
  -5  22   5        7.57        0.65      5.18 o
  -4  22   5        0.50        6.47      5.18 o
  -3  22   5       21.57       20.06      5.83 o
  -2  22   5       21.39       22.42      4.53 o
  -1  22   5       17.97       23.87      3.87 o
   0  22   5        0.12       -0.75      5.50 o
   1  22   5       35.66       34.96      4.58 o
   2  22   5        4.80        6.80      3.66 o
   3  22   5        0.09       -2.27      3.20 o
   4  22   5       39.79       48.54      7.77 o
  -4  23   5        0.01        1.29      5.18 o
  -3  23   5        3.29        6.47      5.18 o
  -2  23   5        5.47        8.67      5.83 o
  -1  23   5       15.83       10.03      3.66 o
   0  23   5        9.36       12.18      3.87 o
   1  23   5        7.16        9.71      3.66 o
   2  23   5        6.05        8.83      3.88 o
   3  23   5        2.82        3.24      3.66 o
  -2  24   5        0.58        1.62      3.66 o
  -1  24   5        4.89       -0.73      3.41 o
   0  24   5        6.98        4.53      3.66 o
   1  24   5        5.61        3.56      3.66 o
   2  24   5        4.07        1.64      3.41 o
 -10   0   6        0.06       -1.77      2.49 o
  -8   0   6      188.25      175.42      5.95 o
  -6   0   6      205.70      216.82      5.95 o
  -4   0   6      466.79      501.19      8.71 o
  -2   0   6     2420.20     2459.47     69.10 o
   0   0   6      653.53      576.27     11.61 o
   2   0   6      312.14      255.40      4.43 o
   4   0   6        5.30       -0.36      0.85 o
   6   0   6       12.16       25.81      2.18 o
   8   0   6      333.96      286.66      8.85 o
  10   0   6        8.95        9.71      4.53 o
 -11   1   6        7.06        7.18      2.71 o
 -10   1   6        4.78        1.09      2.15 o
  -9   1   6       16.35       15.11      1.90 o
  -8   1   6        4.44        5.69      1.87 o
  -7   1   6       19.90       14.59      1.52 o
  -6   1   6       80.92       70.56      2.30 o
  -5   1   6        5.62        5.15      0.77 o
  -4   1   6       20.17       34.58      1.54 o
  -3   1   6      812.69      916.68     22.26 o
  -2   1   6       63.41       59.42      1.56 o
  -1   1   6       35.87       43.54      1.29 o
   0   1   6      171.09      128.15      2.50 o
   1   1   6       36.87       20.71      0.92 o
   2   1   6     1078.91     1044.31     10.42 o
   3   1   6      464.48      497.54      5.82 o
   4   1   6        9.14       13.74      0.87 o
   5   1   6      398.17      376.77      6.17 o
   6   1   6      332.68      351.21      5.79 o
   7   1   6      226.02      225.01      4.41 o
   8   1   6       12.95       10.57      1.96 o
   9   1   6        4.20        2.65      1.90 o
  10   1   6       17.60       23.48      3.10 o
 -11   2   6       22.42       27.00      2.74 o
 -10   2   6        2.69        2.75      1.94 o
  -9   2   6       15.72       17.90      2.01 o
  -8   2   6       49.28       41.93      2.17 o
  -7   2   6       37.76       42.16      2.99 o
  -6   2   6       64.04       61.50      2.59 o
  -5   2   6       44.38       35.43      1.02 o
  -4   2   6       32.86       26.11      1.75 o
  -3   2   6      804.77      833.51     10.38 o
  -2   2   6        5.24       10.71      0.54 o
  -1   2   6      329.82      320.51      4.09 o
   0   2   6      779.73      770.85      9.60 o
   1   2   6      244.30      232.54      3.19 o
   2   2   6       29.65       70.39      1.50 o
   3   2   6     1091.81     1146.68     11.51 o
   4   2   6      513.16      530.35      6.26 o
   5   2   6       38.22       33.53      1.35 o
   6   2   6        0.06        0.54      1.02 o
   7   2   6       44.28       34.16      1.98 o
   8   2   6       39.95       54.74      3.84 o
   9   2   6        0.04       -0.76      1.97 o
  10   2   6        1.07        1.65      2.43 o
 -11   3   6        3.40        4.05      2.27 o
 -10   3   6        4.16        2.46      2.39 o
  -9   3   6        1.08       -0.76      1.52 o
  -8   3   6        3.95        1.90      1.59 o
  -7   3   6       83.48       87.44      2.91 o
  -6   3   6      271.49      270.19      4.32 o
  -5   3   6      104.68      110.68      2.00 o
  -4   3   6       17.03       22.09      1.14 o
  -3   3   6      159.42      142.65      2.33 o
  -2   3   6       10.45        3.51      0.61 o
  -1   3   6       10.96       11.28      0.74 o
   0   3   6     1146.88     1049.69     12.80 o
   1   3   6      532.31      558.99      6.77 o
   2   3   6      628.95      622.94      7.55 o
   3   3   6       17.03       21.56      0.98 o
   4   3   6        5.22        6.45      0.75 o
   5   3   6        0.00       -0.87      0.87 o
   6   3   6       61.90       66.62      2.60 o
   7   3   6       41.19       45.87      2.39 o
   8   3   6       80.17       69.79      3.19 o
   9   3   6        3.15        2.38      2.18 o
  10   3   6        9.13        4.47      2.56 o
 -11   4   6        5.70        6.53      2.23 o
 -10   4   6        8.54        8.18      2.22 o
  -9   4   6       17.53       27.65      2.23 o
  -8   4   6       54.25       49.33      2.80 o
  -7   4   6       84.00       72.94      2.56 o
  -6   4   6      415.72      384.26      5.64 o
  -5   4   6      108.18      108.28      2.69 o
  -4   4   6      478.86      462.38      5.25 o
  -3   4   6     1137.83     1204.01     13.15 o
  -2   4   6      441.86      373.30      5.12 o
  -1   4   6     1761.62     1767.26     18.01 o
   0   4   6       78.09       70.18      1.28 o
   1   4   6     1661.93     1883.45     20.85 o
   2   4   6      619.86      732.36      8.68 o
   3   4   6        3.41       10.80      0.78 o
   4   4   6      246.96      249.94      3.84 o
   5   4   6       65.75       56.83      1.81 o
   6   4   6        3.64        1.62      1.13 o
   7   4   6      107.22      105.84      3.27 o
   8   4   6      101.00      117.23      4.41 o
   9   4   6        0.05       -0.55      2.04 o
  10   4   6        1.28       -1.39      2.35 o
 -10   5   6        0.11       -1.84      1.84 o
  -9   5   6        5.81        3.74      1.69 o
  -8   5   6       33.73       33.33      2.08 o
  -7   5   6        0.71        0.15      1.29 o
  -6   5   6      575.10      495.35      7.89 o
  -5   5   6        1.53        4.38      1.50 o
  -4   5   6       44.15       42.68      1.48 o
  -3   5   6       13.62       22.43      0.99 o
  -2   5   6     1145.03     1207.77     14.51 o
  -1   5   6        5.99        6.58      0.56 o
   0   5   6      114.13      163.46      2.24 o
   1   5   6     1460.15     1634.98     16.81 o
   2   5   6        0.39        5.47      0.72 o
   3   5   6      296.87      352.58      4.83 o
   4   5   6       13.67       16.02      1.13 o
   5   5   6       16.99       13.68      1.18 o
   6   5   6      342.89      287.68      4.47 o
   7   5   6      125.95      140.09      3.80 o
   8   5   6        4.60        2.59      3.36 o
   9   5   6        3.72        2.29      2.18 o
  10   5   6        0.00       -1.00      2.35 o
 -10   6   6        0.05        2.64      1.96 o
  -9   6   6        5.78        2.88      2.06 o
  -8   6   6        1.54        0.22      1.38 o
  -7   6   6      225.82      215.24      4.53 o
  -6   6   6       13.14       22.97      1.84 o
  -5   6   6       70.03       61.50      1.66 o
  -4   6   6       56.77       54.07      1.53 o
  -3   6   6       29.23       36.26      1.21 o
  -2   6   6        4.00        6.26      0.78 o
  -1   6   6      468.89      462.56      4.97 o
   0   6   6     2675.22     2707.42     25.78 o
   1   6   6      633.62      639.61      7.60 o
   2   6   6       10.38        2.86      0.68 o
   3   6   6        0.06       -0.44      0.63 o
   4   6   6       56.21       49.14      1.88 o
   5   6   6       39.26       39.11      1.90 o
   6   6   6       57.60       47.67      2.08 o
   7   6   6        2.61        4.98      1.68 o
   8   6   6       38.02       31.16      3.53 o
   9   6   6        7.26        4.30      2.35 o
  10   6   6       11.25       11.04      3.58 o
 -10   7   6        1.36        0.65      2.44 o
  -9   7   6        0.09        0.07      1.89 o
  -8   7   6       48.56       39.08      2.27 o
  -7   7   6      120.20      120.02      3.91 o
  -6   7   6      419.14      394.64      6.91 o
  -5   7   6      274.42      264.62      4.36 o
  -4   7   6        0.23        0.74      0.69 o
  -3   7   6       20.00       25.89      1.13 o
  -2   7   6       64.79       63.39      1.86 o
  -1   7   6      727.69      690.31      7.58 o
   0   7   6        0.02        3.02      0.63 o
   1   7   6      308.73      360.95      4.87 o
   2   7   6      843.17      784.02      8.70 o
   3   7   6      229.10      206.15      3.61 o
   4   7   6      118.22      128.93      3.01 o
   5   7   6        3.61        6.20      1.23 o
   6   7   6      295.82      299.27      5.40 o
   7   7   6       27.62       40.41      2.30 o
   8   7   6      120.56      124.38      4.54 o
   9   7   6       59.17       62.13      4.97 o
  10   7   6       24.68       29.99      4.53 o
 -10   8   6       16.73       24.91      3.05 o
  -9   8   6       13.96       10.10      2.28 o
  -8   8   6       65.73       59.56      2.68 o
  -7   8   6      131.40      129.93      3.67 o
  -6   8   6       22.44       22.37      1.97 o
  -5   8   6       69.52       69.45      2.23 o
  -4   8   6       15.95       15.71      1.07 o
  -3   8   6       33.67       33.81      1.39 o
  -2   8   6        5.07        8.00      0.61 o
  -1   8   6     1189.55     1297.65     13.54 o
   0   8   6     1426.67     1416.33     16.60 o
   1   8   6        1.88       11.45      0.89 o
   2   8   6      283.19      267.94      7.38 o
   3   8   6      110.93       92.16      1.99 o
   4   8   6       30.57       34.08      1.84 o
   5   8   6       59.65       58.49      2.30 o
   6   8   6       14.11        7.58      1.52 o
   7   8   6       22.62       23.86      2.08 o
   8   8   6        4.91       10.18      2.70 o
   9   8   6        0.00        0.74     10.68 o
  10   8   6       15.63       28.72      6.47 o
 -10   9   6        9.10       13.89      2.74 o
  -9   9   6        1.76        1.51      3.46 o
  -8   9   6       20.62       18.44      3.43 o
  -7   9   6       22.60       26.00      2.23 o
  -6   9   6        6.63        6.95      1.63 o
  -5   9   6       23.90       25.26      1.45 o
  -4   9   6        3.94        0.52      0.90 o
  -3   9   6      383.27      399.96      5.19 o
  -2   9   6      226.37      237.97      2.92 o
  -1   9   6      170.75      186.33      2.73 o
   0   9   6        9.64       13.19      1.20 o
   1   9   6        2.11        1.67      0.79 o
   2   9   6        8.35        9.02      0.96 o
   3   9   6      154.47      146.86      2.88 o
   4   9   6       69.20       67.97      2.48 o
   5   9   6       36.37       25.81      1.85 o
   6   9   6       56.64       63.28      2.70 o
   7   9   6      134.20      132.65      4.83 o
   8   9   6       32.46       28.94      3.92 o
   9   9   6       20.12       34.30      4.33 o
 -10  10   6       24.89       26.42      4.76 o
  -9  10   6        4.56        6.23      2.35 o
  -8  10   6        0.57       -1.62      1.62 o
  -7  10   6      175.43      172.68      7.66 o
  -6  10   6        0.14       -1.32      1.32 o
  -5  10   6       48.47       54.95      1.98 o
  -4  10   6      111.84      100.06      2.13 o
  -3  10   6       13.07        6.60      0.80 o
  -2  10   6        1.40        1.29      0.60 o
  -1  10   6        0.00        0.85      0.78 o
   0  10   6       72.74       66.35      1.87 o
   1  10   6        5.58        4.30      0.84 o
   2  10   6      542.75      545.69      7.44 o
   3  10   6      537.75      513.04      7.10 o
   4  10   6      346.45      351.12      5.97 o
   5  10   6      330.05      284.96      5.31 o
   6  10   6       19.39       14.70      2.24 o
   7  10   6        0.14       -1.87      1.87 o
   8  10   6        0.07        2.56      2.45 o
   9  10   6        0.10        0.83      3.24 o
  -9  11   6        0.82       -2.01      2.01 o
  -8  11   6        1.22       -0.28      1.88 o
  -7  11   6        0.55        3.20      2.35 o
  -6  11   6      306.92      297.81      7.18 o
  -5  11   6       26.22       26.40      1.25 o
  -4  11   6      106.10       99.01      1.91 o
  -3  11   6       41.23       38.31      1.89 o
  -2  11   6      468.97      434.83      5.22 o
  -1  11   6      144.79      167.40      3.01 o
   0  11   6      238.08      213.90      3.63 o
   1  11   6       53.43       61.48      1.91 o
   2  11   6       15.57       18.82      1.88 o
   3  11   6      140.13      136.24      2.94 o
   4  11   6       60.37       53.53      2.41 o
   5  11   6        6.80        7.42      1.79 o
   6  11   6       23.69       17.57      2.35 o
   7  11   6        0.65       -1.87      1.87 o
   8  11   6       11.47       12.33      2.72 o
   9  11   6       20.50       14.93      3.58 o
  -9  12   6        1.17        1.74      2.24 o
  -8  12   6        3.47        3.24      2.95 o
  -7  12   6       97.66       95.81      4.22 o
  -6  12   6       13.32       20.73      2.56 o
  -5  12   6       22.00       20.47      2.47 o
  -4  12   6        1.02       -1.29      1.29 o
  -3  12   6      242.07      264.03      5.24 o
  -2  12   6       85.00       80.51      2.00 o
  -1  12   6      397.00      429.55      5.47 o
   0  12   6      111.58      103.97      2.43 o
   1  12   6      659.40      661.64      8.75 o
   2  12   6      943.70      911.36     12.70 o
   3  12   6      387.67      334.13      6.35 o
   4  12   6       15.86       22.39      1.81 o
   5  12   6        4.74        7.41      2.51 o
   6  12   6        2.55        1.29      1.88 o
   7  12   6       27.57       25.40      2.85 o
   8  12   6        0.00        0.55      2.35 o
   9  12   6        0.34        0.22      3.41 o
  -9  13   6        0.81        1.47      2.35 o
  -8  13   6        0.75       -0.75      2.95 o
  -7  13   6        4.72        5.69      2.47 o
  -6  13   6       10.13       10.93      2.47 o
  -5  13   6       33.92       30.35      2.66 o
  -4  13   6       34.09       31.95      2.14 o
  -3  13   6      100.82       91.19      3.01 o
  -2  13   6      286.13      261.40      4.22 o
  -1  13   6      286.48      267.56      3.94 o
   0  13   6        7.73        8.10      0.97 o
   1  13   6       95.17      106.65      5.53 o
   2  13   6       84.69       88.82      3.70 o
   3  13   6      321.82      332.86      7.04 o
   4  13   6       89.51       91.98      3.74 o
   5  13   6       18.21       20.73      2.47 o
   6  13   6       13.42       15.70      2.35 o
   7  13   6        8.71       13.68      2.56 o
   8  13   6       15.90       18.34      2.94 o
   9  13   6        7.89        8.41      3.66 o
  -9  14   6       12.54       10.77      2.56 o
  -8  14   6        0.01       -1.62      8.09 o
  -7  14   6       10.92       10.82      4.62 o
  -6  14   6        0.92       -0.74      2.18 o
  -5  14   6       75.24       71.88      3.52 o
  -4  14   6        2.69        1.03      1.47 o
  -3  14   6        8.79        9.63      1.68 o
  -2  14   6       33.56       28.69      2.15 o
  -1  14   6      515.78      499.62      7.12 o
   0  14   6      808.07      788.46     13.32 o
   1  14   6      294.86      272.23      6.10 o
   2  14   6       31.06       35.12      3.32 o
   3  14   6       47.22       47.55      2.66 o
   4  14   6        9.53        2.51      1.52 o
   5  14   6        4.97        3.47      1.76 o
   6  14   6        5.14        4.16      2.18 o
   7  14   6        2.72       -0.27      2.28 o
   8  14   6        7.82        7.15      2.72 o
  -8  15   6       11.95       13.59      3.58 o
  -7  15   6        1.55        0.39      2.35 o
  -6  15   6        1.25        2.94      2.35 o
  -5  15   6       30.52       29.55      2.85 o
  -4  15   6       85.22       81.30      3.90 o
  -3  15   6      132.62      133.05      6.02 o
  -2  15   6       48.45       42.12      2.66 o
  -1  15   6       11.54       15.95      2.95 o
   0  15   6      323.34      303.46     13.59 o
   1  15   6      193.87      189.03      4.94 o
   2  15   6        2.43        7.49      1.88 o
   3  15   6      724.20      716.60     12.88 o
   4  15   6        1.42        0.82      1.68 o
   5  15   6        0.01       -1.79      1.79 o
   6  15   6        2.54       -0.51      2.18 o
   7  15   6        8.31        9.54      2.79 o
   8  15   6        0.13       -2.35      2.35 o
  -8  16   6        1.32        2.59      3.88 o
  -7  16   6       23.76       24.34      3.58 o
  -6  16   6        1.44       -2.49      2.49 o
  -5  16   6        9.14       14.90      2.95 o
  -4  16   6        2.19        1.59      2.49 o
  -3  16   6       32.92       35.70      3.41 o
  -2  16   6      135.11      135.45      5.71 o
  -1  16   6      268.79      275.00      8.46 o
   0  16   6       10.37        6.47      3.88 o
   1  16   6       12.89       15.38      3.20 o
   2  16   6      741.44      700.89     12.46 o
   3  16   6      200.69      193.87      5.42 o
   4  16   6        3.41        3.24      1.84 o
   5  16   6       55.80       45.43      3.13 o
   6  16   6        2.37        0.97      2.97 o
   7  16   6        1.45        1.53      2.99 o
   8  16   6        1.01       -1.97      2.89 o
  -8  17   6        0.00       -1.29      3.88 o
  -7  17   6        0.07       -1.15      6.15 o
  -6  17   6       10.62        8.60      3.56 o
  -5  17   6        2.44       -3.88      3.88 o
  -4  17   6        6.53        3.24      3.88 o
  -3  17   6       30.74       28.13      3.56 o
  -2  17   6       17.85       20.00      3.41 o
  -1  17   6        2.05        6.96      8.09 o
   0  17   6       51.65       52.99      4.12 o
   1  17   6       19.98       17.57      3.20 o
   2  17   6        4.13        5.83      2.75 o
   3  17   6        0.67        0.82      2.49 o
   4  17   6        4.66        0.16      2.18 o
   5  17   6       55.40       45.95      3.43 o
   6  17   6       72.34      103.40      4.83 o
   7  17   6        1.51        4.53      2.72 o
  -7  18   6        0.01       -3.24      4.53 o
  -6  18   6        3.91        4.53      4.53 o
  -5  18   6       68.91       60.84      7.12 o
  -4  18   6       18.09       18.12      5.18 o
  -3  18   6       97.74       96.99      5.25 o
  -2  18   6       16.60       16.11      4.21 o
  -1  18   6       10.66       10.60      2.95 o
   0  18   6       26.88       19.33      3.24 o
   1  18   6        0.01       -1.62      2.75 o
   2  18   6       42.55       34.99      4.12 o
   3  18   6      154.84      149.67      6.62 o
   4  18   6        6.39        7.21      3.11 o
   5  18   6        0.32        0.70      2.95 o
   6  18   6        2.40       -0.24      2.43 o
   7  18   6       12.14        8.53      2.85 o
  -6  19   6        3.81        1.94      5.18 o
  -5  19   6       12.82       12.94      5.18 o
  -4  19   6       19.13       20.06      5.83 o
  -3  19   6       55.45       56.94      4.79 o
  -2  19   6       12.14       10.25      4.85 o
  -1  19   6       31.19       36.79      3.87 o
   0  19   6        0.06       -2.75      2.75 o
   1  19   6       17.26       13.72      3.20 o
   2  19   6      127.98      111.05      5.95 o
   3  19   6       45.88       39.28      4.33 o
   4  19   6       18.94       20.49      8.09 o
   5  19   6        4.22        1.68      3.41 o
   6  19   6       21.53       31.67      8.09 o
  -6  20   6        4.40        6.47      5.18 o
  -5  20   6        0.06       -1.94      4.53 o
  -4  20   6       13.84       14.89      5.83 o
  -3  20   6       25.99       31.79      4.12 o
  -2  20   6       60.84       61.92      6.80 o
  -1  20   6        1.77       -0.65      2.75 o
   0  20   6        0.87       -2.75      2.75 o
   1  20   6        0.11        3.24      3.20 o
   2  20   6      191.78      176.54      7.78 o
   3  20   6        0.05        2.63      4.21 o
   4  20   6        1.97        7.12      5.18 o
   5  20   6        0.73       -0.86      3.41 o
  -5  21   6        0.03        1.29      5.18 o
  -4  21   6       40.79       48.54      7.12 o
  -3  21   6       24.23        6.47      5.18 o
  -2  21   6       27.08       26.22      4.12 o
  -1  21   6        1.36       -2.09      2.95 o
   0  21   6        5.82       -0.65      3.24 o
   1  21   6       35.84       29.77      4.12 o
   2  21   6        8.70        3.56      3.66 o
   3  21   6       88.66       92.74      6.17 o
   4  21   6        9.76       23.30      6.47 o
   5  21   6        9.42       11.80      3.87 o
  -4  22   6        1.04       -1.29      5.18 o
  -3  22   6        3.14        9.71      5.18 o
  -2  22   6       11.25        6.69      6.47 o
  -1  22   6        1.30       -2.69      2.95 o
   0  22   6        0.51       -2.95      2.95 o
   1  22   6        0.00       -2.95      2.95 o
   2  22   6      125.87      136.11      7.08 o
   3  22   6        2.33        1.42      3.41 o
   4  22   6       11.81       16.83      6.47 o
  -3  23   6       20.78       27.83      6.47 o
  -2  23   6        0.39        0.00      3.20 o
  -1  23   6        5.36        5.39      3.41 o
   0  23   6        0.09       -0.97      3.56 o
   1  23   6       11.44       13.44      3.87 o
   2  23   6        1.92        3.24      3.66 o
   3  23   6        6.02        9.52      3.87 o
  -1  24   6        4.61        5.52      5.18 o
   0  24   6        4.99        2.91      3.66 o
   1  24   6        0.10        0.65      3.41 o
 -11   0   7        7.35       14.24      5.18 o
  -9   0   7        0.04       -1.29      2.29 o
  -7   0   7        2.04        2.59      1.94 o
  -5   0   7       43.07       43.49      2.41 o
  -3   0   7      426.53      394.15     21.97 o
  -1   0   7      159.39      212.52      6.61 o
   1   0   7     1122.52     1073.52     17.09 o
   3   0   7      393.89      438.64      7.13 o
   5   0   7       52.40       56.86      2.53 o
   7   0   7      179.62      196.55      5.54 o
   9   0   7        0.59       -0.65      3.24 o
 -10   1   7        0.16       -1.68      1.68 o
  -9   1   7       22.31       25.47      2.24 o
  -8   1   7       33.01       31.47      1.96 o
  -7   1   7       16.90       19.41      1.63 o
  -6   1   7      147.26      136.18      2.71 o
  -5   1   7       13.34       19.96      1.08 o
  -4   1   7      445.06      460.78     11.10 o
  -3   1   7      370.22      303.00      4.48 o
  -2   1   7        3.12        3.20      0.55 o
  -1   1   7       71.54      101.93      1.98 o
   0   1   7      480.49      491.75      6.51 o
   1   1   7       10.57        6.60      1.37 o
   2   1   7       32.26       64.35      1.34 o
   3   1   7        0.04        0.37      0.47 o
   4   1   7      544.18      597.38      6.59 o
   5   1   7      718.66      694.69      8.20 o
   6   1   7      426.16      413.66      6.93 o
   7   1   7       43.59       40.42      3.14 o
   8   1   7        7.56        5.91      2.09 o
   9   1   7        0.25        1.41      2.49 o
  10   1   7        4.31        1.62      2.75 o
 -10   2   7        0.09       -1.27      1.96 o
  -9   2   7        1.62        4.35      1.76 o
  -8   2   7       45.79       35.51      2.50 o
  -7   2   7        3.67        3.38      1.40 o
  -6   2   7       45.25       44.46      1.63 o
  -5   2   7      363.89      328.83      4.60 o
  -4   2   7      350.90      407.52      5.14 o
  -3   2   7     1039.06     1023.74     14.09 o
  -2   2   7      924.15      913.49     26.21 o
  -1   2   7     2700.67     2821.78     30.75 o
   0   2   7     2531.48     2733.66     32.12 o
   1   2   7      309.71      294.67      3.99 o
   2   2   7      116.50      125.68      2.12 o
   3   2   7        1.11        2.02      0.69 o
   4   2   7       18.80       22.04      1.01 o
   5   2   7      351.41      339.12      4.98 o
   6   2   7      211.09      209.31      3.77 o
   7   2   7        5.89        1.17      1.47 o
   8   2   7       34.31       32.16      2.85 o
   9   2   7        0.00       -2.29      2.29 o
  10   2   7        5.19        9.38      3.20 o
 -10   3   7        9.44        6.45      2.01 o
  -9   3   7       12.68       16.25      1.96 o
  -8   3   7        0.07        0.49      1.52 o
  -7   3   7       16.77       16.56      1.59 o
  -6   3   7       95.67       93.16      2.04 o
  -5   3   7      272.02      253.10      3.52 o
  -4   3   7       19.67       21.68      1.02 o
  -3   3   7        5.12        1.00      0.78 o
  -2   3   7      321.42      368.40      5.87 o
  -1   3   7      815.86      794.43      9.29 o
   0   3   7       44.70       54.03      1.78 o
   1   3   7        0.93        0.00      0.68 o
   2   3   7       19.68       29.66      1.21 o
   3   3   7     1000.13      987.96     10.95 o
   4   3   7      125.06      103.23      2.47 o
   5   3   7      192.81      207.51      3.59 o
   6   3   7       31.14       32.62      1.82 o
   7   3   7       16.38        9.98      1.68 o
   8   3   7      280.71      290.71      7.11 o
   9   3   7        1.58        1.57      2.04 o
  10   3   7        2.22        4.85      3.56 o
 -10   4   7        1.45        1.48      1.84 o
  -9   4   7        5.59        8.73      1.87 o
  -8   4   7        8.94        5.47      1.57 o
  -7   4   7       57.36       52.55      2.20 o
  -6   4   7       68.95       80.60      2.42 o
  -5   4   7      295.35      311.30      4.04 o
  -4   4   7       43.57       43.88      1.48 o
  -3   4   7        3.22        4.80      1.45 o
  -2   4   7      494.18      528.97      6.40 o
  -1   4   7      645.16      674.45      7.41 o
   0   4   7      108.45      131.22      2.42 o
   1   4   7       84.42       50.58      2.32 o
   2   4   7       66.46       76.10      1.89 o
   3   4   7     1766.84     1824.06     19.27 o
   4   4   7        0.23       -0.76      0.76 o
   5   4   7      222.81      238.26      3.95 o
   6   4   7       48.42       38.15      1.82 o
   7   4   7       12.28        8.89      1.81 o
   8   4   7        7.81       15.42      2.43 o
   9   4   7        1.22        1.24      2.45 o
  10   4   7        9.38        9.06      3.88 o
 -10   5   7        2.64        5.40      1.90 o
  -9   5   7        0.42       -1.18      1.62 o
  -8   5   7        3.37        3.84      1.77 o
  -7   5   7      163.53      162.01      3.67 o
  -6   5   7      148.20      129.16      3.53 o
  -5   5   7        6.49        6.25      0.89 o
  -4   5   7        6.07        4.29      0.79 o
  -3   5   7        0.38        3.04      0.72 o
  -2   5   7       61.34       69.05      1.50 o
  -1   5   7     1867.94     1943.67     23.07 o
   0   5   7       29.03       18.23      0.90 o
   1   5   7     2960.58     3144.93     34.41 o
   2   5   7        7.56       16.05      1.98 o
   3   5   7      120.12      109.58      2.83 o
   4   5   7      552.49      528.58      7.44 o
   5   5   7      585.15      592.68      8.10 o
   6   5   7       23.05       19.58      1.58 o
   7   5   7      146.59      121.29      3.64 o
   8   5   7       44.74       57.18      3.40 o
   9   5   7        2.60        1.50      2.09 o
  10   5   7        4.78        1.39      2.95 o
 -10   6   7        3.35        4.95      1.96 o
  -9   6   7       27.55       29.76      2.35 o
  -8   6   7       61.67       47.41      2.48 o
  -7   6   7        1.71        3.59      1.12 o
  -6   6   7      118.24       98.02      2.71 o
  -5   6   7        0.52       -0.90      0.90 o
  -4   6   7      109.89      109.87      2.21 o
  -3   6   7       47.15       43.35      1.44 o
  -2   6   7      172.42      153.05      2.62 o
  -1   6   7      612.97      678.08      7.51 o
   0   6   7     1470.80     1528.81     23.18 o
   1   6   7      390.64      364.44      4.52 o
   2   6   7      404.76      455.05      5.93 o
   3   6   7      387.28      378.71      5.24 o
   4   6   7        0.49       -1.02      1.27 o
   5   6   7       70.61       75.56      2.85 o
   6   6   7      109.81       94.47      2.67 o
   7   6   7       66.00       78.84      3.04 o
   8   6   7       78.65       68.46      3.57 o
   9   6   7       31.63       23.82      2.74 o
  10   6   7        2.44        1.17      5.50 o
 -10   7   7        5.44        7.69      2.35 o
  -9   7   7        0.27       -0.36      1.69 o
  -8   7   7       56.59       39.23      2.22 o
  -7   7   7        0.92       -1.00      1.00 o
  -6   7   7       17.82       23.86      1.64 o
  -5   7   7      130.29      137.10      2.80 o
  -4   7   7       24.78       30.92      2.20 o
  -3   7   7       30.84       38.22      1.39 o
  -2   7   7       26.45       32.31      1.18 o
  -1   7   7      537.62      540.24      7.87 o
   0   7   7      390.45      425.83      6.14 o
   1   7   7      665.54      671.35      8.08 o
   2   7   7      165.72      175.02      3.02 o
   3   7   7      220.05      191.67      3.81 o
   4   7   7        0.43       -0.91      0.91 o
   5   7   7       20.56       16.76      1.57 o
   6   7   7        2.76        0.88      1.47 o
   7   7   7        1.72        1.10      1.52 o
   8   7   7       76.73       77.96      3.34 o
   9   7   7        6.41        2.22      3.11 o
  10   7   7        4.86       10.85      3.87 o
 -10   8   7        0.96       -1.77      2.01 o
  -9   8   7        4.56        3.83      1.95 o
  -8   8   7       33.44       24.11      1.86 o
  -7   8   7        0.11       -1.35      1.57 o
  -6   8   7      186.86      208.52      4.02 o
  -5   8   7       35.73       30.45      2.40 o
  -4   8   7       13.13       11.45      1.16 o
  -3   8   7      213.13      210.48      3.37 o
  -2   8   7       47.07       47.35      1.59 o
  -1   8   7      651.27      592.81      6.57 o
   0   8   7     1119.80     1177.42     11.84 o
   1   8   7       39.48       44.04      1.38 o
   2   8   7       32.90       41.28      1.42 o
   3   8   7       60.25       56.65      2.14 o
   4   8   7      137.27      117.74      3.09 o
   5   8   7       40.32       40.35      2.17 o
   6   8   7        7.87       10.70      1.59 o
   7   8   7       47.02       56.33      3.92 o
   8   8   7        2.21        6.64      2.63 o
   9   8   7       11.71       19.90      3.87 o
 -10   9   7        0.34       -0.16      2.35 o
  -9   9   7        0.00        0.95      1.99 o
  -8   9   7        1.30        2.33      1.62 o
  -7   9   7       48.36       47.57      2.61 o
  -6   9   7       35.09       34.83      1.93 o
  -5   9   7       31.23       30.92      1.64 o
  -4   9   7      195.84      207.55      3.45 o
  -3   9   7       26.89       22.91      1.29 o
  -2   9   7      159.79      151.68      3.31 o
  -1   9   7      371.95      328.66      4.17 o
   0   9   7        8.12        7.99      0.85 o
   1   9   7        2.48        1.97      1.26 o
   2   9   7       76.39       68.42      2.36 o
   3   9   7      343.13      335.38      5.70 o
   4   9   7       22.78       31.74      1.84 o
   5   9   7       80.55       76.29      2.73 o
   6   9   7        2.39       -1.61      1.77 o
   7   9   7      147.42      148.59      5.10 o
   8   9   7      168.51      169.58      7.63 o
   9   9   7       35.71       52.29      4.97 o
  -9  10   7       20.41       18.09      2.75 o
  -8  10   7        1.65       -1.59      1.59 o
  -7  10   7        0.39       -1.79      1.97 o
  -6  10   7       80.29       84.25      2.60 o
  -5  10   7       43.67       41.80      2.56 o
  -4  10   7        7.65       14.69      1.22 o
  -3  10   7      503.39      484.33      7.25 o
  -2  10   7      258.15      218.36      3.56 o
  -1  10   7      120.04      111.00      2.33 o
   0  10   7     1842.54     1806.56     21.52 o
   1  10   7       55.16       56.52      1.98 o
   2  10   7        0.22       -0.87      0.87 o
   3  10   7        2.48        4.75      2.14 o
   4  10   7        1.01        0.32      1.23 o
   5  10   7        4.24        5.71      1.29 o
   6  10   7        8.77        6.43      1.97 o
   7  10   7       51.46       71.23      3.70 o
   8  10   7        2.50        3.95      2.47 o
   9  10   7        3.62        2.85      3.41 o
  -9  11   7        2.52        5.62      2.35 o
  -8  11   7       22.55       19.38      2.11 o
  -7  11   7       17.66       17.19      3.59 o
  -6  11   7        0.43       -0.30      1.97 o
  -5  11   7        4.78        1.78      1.15 o
  -4  11   7      286.31      300.85      4.65 o
  -3  11   7       53.80       55.74      1.58 o
  -2  11   7      142.71      150.20      2.55 o
  -1  11   7     1020.88      938.05     12.00 o
   0  11   7       34.48       33.90      1.71 o
   1  11   7        3.03        4.15      1.77 o
   2  11   7      100.32       89.60      4.69 o
   3  11   7       19.67       20.81      1.50 o
   4  11   7      223.36      211.79      5.42 o
   5  11   7       81.71      101.10      5.22 o
   6  11   7        0.37        1.75      1.79 o
   7  11   7        3.82        4.31      2.24 o
   8  11   7       26.41       27.01      3.10 o
   9  11   7       24.04       29.76      5.83 o
  -9  12   7        0.15       -2.01      2.01 o
  -8  12   7        0.93        1.44      2.95 o
  -7  12   7        0.84       -1.49      2.35 o
  -6  12   7      139.67      126.11      4.54 o
  -5  12   7        2.99       -0.99      3.28 o
  -4  12   7       15.42       16.17      1.76 o
  -3  12   7       21.15       27.77      1.49 o
  -2  12   7      290.59      302.89      4.47 o
  -1  12   7      135.42      123.23      3.46 o
   0  12   7      194.50      179.30      3.62 o
   1  12   7      171.52      192.54      3.96 o
   2  12   7        0.06       -1.47      1.47 o
   3  12   7      240.63      263.88      5.46 o
   4  12   7        3.92        0.93      1.43 o
   5  12   7        9.20       12.05      2.09 o
   6  12   7       25.77       24.96      2.72 o
   7  12   7        0.09       -2.10      2.35 o
   8  12   7        5.06        9.48      3.87 o
   9  12   7       21.55       24.86      4.51 o
  -9  13   7        4.32        2.15      2.35 o
  -8  13   7        0.05       -2.95      2.95 o
  -7  13   7       12.23       14.18      2.72 o
  -6  13   7        6.38        5.79      2.35 o
  -5  13   7       22.75       28.60      2.63 o
  -4  13   7       25.77       29.14      3.65 o
  -3  13   7       96.26      101.75      3.28 o
  -2  13   7      725.67      774.52      9.27 o
  -1  13   7       79.10       77.51      2.09 o
   0  13   7      239.24      250.41      4.34 o
   1  13   7     1441.86     1408.60     22.34 o
   2  13   7      550.34      518.57      9.78 o
   3  13   7        0.96       -0.14      1.43 o
   4  13   7       96.52       99.08      3.28 o
   5  13   7       22.36       22.60      2.56 o
   6  13   7       22.12       21.46      2.66 o
   7  13   7        0.36       -0.34      2.18 o
   8  13   7       16.12       14.25      3.05 o
  -8  14   7        0.19       -2.74      2.74 o
  -7  14   7        5.09        9.53      2.56 o
  -6  14   7      124.74      134.91      5.04 o
  -5  14   7        1.67       -2.06      2.47 o
  -4  14   7        5.15        0.92      1.90 o
  -3  14   7        6.23        6.38      1.76 o
  -2  14   7      146.46      159.07      4.72 o
  -1  14   7       32.51       41.51      1.78 o
   0  14   7      171.97      149.74      5.70 o
   1  14   7      611.47      610.01     11.12 o
   2  14   7      175.90      182.25      5.40 o
   3  14   7        7.74        5.34      1.63 o
   4  14   7       59.75       68.61      2.89 o
   5  14   7        7.65        5.02      2.18 o
   6  14   7       48.35       50.36      3.43 o
   7  14   7        4.19        3.97      2.56 o
   8  14   7       18.58       18.58      3.10 o
  -8  15   7        0.01       -2.13      3.11 o
  -7  15   7        3.38        6.36      2.72 o
  -6  15   7       23.86       23.21      3.05 o
  -5  15   7        1.99       -1.13      2.09 o
  -4  15   7       37.75       34.13      3.47 o
  -3  15   7        5.80        3.50      1.63 o
  -2  15   7        0.22       -2.12      2.49 o
  -1  15   7      246.53      249.00      9.06 o
   0  15   7      171.83      184.14      6.86 o
   1  15   7       19.67       19.49      2.28 o
   2  15   7       68.67       76.34      3.65 o
   3  15   7        8.77        4.94      1.74 o
   4  15   7       11.23       12.23      1.96 o
   5  15   7        6.32        1.62      3.13 o
   6  15   7       14.16       19.09      2.85 o
   7  15   7        0.16       -2.35      2.35 o
   8  15   7        5.52        1.91      3.20 o
  -8  16   7        0.64       -1.29      3.88 o
  -7  16   7        3.98       -1.19      2.95 o
  -6  16   7       65.24       76.25      4.39 o
  -5  16   7       16.98       17.70      2.74 o
  -4  16   7       42.48       45.65      3.58 o
  -3  16   7       15.81       20.23      3.88 o
  -2  16   7       65.62       56.82      4.33 o
  -1  16   7        4.69        8.76      2.95 o
   0  16   7      358.14      360.74     10.07 o
   1  16   7      356.83      351.77     10.07 o
   2  16   7       16.25       21.07      2.98 o
   3  16   7       29.88       32.31      3.36 o
   4  16   7        0.83        1.97      1.76 o
   5  16   7       50.71       47.74      3.43 o
   6  16   7       25.94       26.51      3.22 o
   7  16   7       18.48       21.42      3.52 o
  -7  17   7        3.06        1.76      5.50 o
  -6  17   7        3.70        2.39      2.95 o
  -5  17   7        6.39        1.94      4.53 o
  -4  17   7       52.96       51.13      6.47 o
  -3  17   7       18.94       22.94      3.41 o
  -2  17   7       44.68       47.28      6.80 o
  -1  17   7      184.01      181.72     13.59 o
   0  17   7       15.70       13.92      3.20 o
   1  17   7        7.45       10.80      2.95 o
   2  17   7      160.00      165.44      6.86 o
   3  17   7        9.08        4.83      2.95 o
   4  17   7       18.01        8.12      2.08 o
   5  17   7        0.13        1.72      2.34 o
   6  17   7        0.67        1.71      2.43 o
   7  17   7        3.44       -2.47      2.47 o
  -7  18   7        0.59        0.00      5.18 o
  -6  18   7        1.82        0.65      5.18 o
  -5  18   7       50.19       64.08      7.12 o
  -4  18   7        8.86        8.41      5.18 o
  -3  18   7       40.52       50.78      4.33 o
  -2  18   7       64.09       62.32      4.79 o
  -1  18   7       13.97       10.03      3.20 o
   0  18   7      219.86      240.52      9.71 o
   1  18   7        1.56        0.70      3.56 o
   2  18   7       55.84       62.42      5.50 o
   3  18   7       22.21       20.17      3.66 o
   4  18   7       68.82       82.38      4.45 o
   5  18   7        2.13        5.87      3.41 o
   6  18   7        2.76        5.96      2.74 o
  -6  19   7        0.02       -1.94      5.18 o
  -5  19   7        5.53       12.94      5.83 o
  -4  19   7       65.64       84.14      8.41 o
  -3  19   7        8.26        4.19      3.41 o
  -2  19   7       34.36       38.48      4.33 o
  -1  19   7        0.42        1.69      2.95 o
   0  19   7       70.20       92.78      5.49 o
   1  19   7        6.96        9.06      3.20 o
   2  19   7       82.37       77.24      5.25 o
   3  19   7       25.15       15.95      3.66 o
   4  19   7       53.11       66.61      5.25 o
   5  19   7        0.71       -3.20      3.20 o
   6  19   7        1.08       -1.81      3.41 o
  -5  20   7        4.28        6.47      5.83 o
  -4  20   7        0.01        1.94      5.18 o
  -3  20   7        4.62        2.59      5.18 o
  -2  20   7        0.02       -2.95      2.95 o
  -1  20   7       10.92       12.90      3.41 o
   0  20   7        0.75        1.34      2.95 o
   1  20   7      209.61      213.37      8.24 o
   2  20   7      106.50       97.07      5.95 o
   3  20   7       45.52       41.68      4.79 o
   4  20   7        3.23        8.24      3.41 o
   5  20   7        1.51        1.94      5.18 o
  -5  21   7        7.29       20.71      6.47 o
  -4  21   7       10.91        9.06      5.83 o
  -3  21   7        3.86       -1.29      5.18 o
  -2  21   7        0.02       -2.95      2.95 o
  -1  21   7        2.62        1.29      5.83 o
   0  21   7       15.30       10.92      3.41 o
   1  21   7        0.22        0.65      3.20 o
   2  21   7        0.08       -3.15      3.56 o
   3  21   7        0.81       -1.73      3.41 o
   4  21   7       25.48       27.83      6.47 o
  -4  22   7        7.02       11.00      5.83 o
  -3  22   7       19.88       27.83      6.47 o
  -2  22   7        2.52        7.12      5.18 o
  -1  22   7        6.63        0.47      3.41 o
   0  22   7        2.51        2.42      3.41 o
   1  22   7        9.65        4.31      3.41 o
   2  22   7        4.17        5.18      3.66 o
   3  22   7        0.04       -2.98      3.88 o
  -2  23   7        1.21        1.47      3.41 o
  -1  23   7       20.13       19.25      8.41 o
   0  23   7        2.39       -1.77      3.41 o
   1  23   7        3.52       10.51      3.87 o
   2  23   7        5.37       13.41      4.53 o
 -10   0   8       37.23       43.24      4.04 o
  -8   0   8       10.32        3.88      6.47 o
  -6   0   8      556.07      509.80      9.46 o
  -4   0   8      102.70       91.86      8.09 o
  -2   0   8      529.49      623.24     14.63 o
   0   0   8      231.33      202.06      5.25 o
   2   0   8      645.68      589.43      9.09 o
   4   0   8     1445.57     1397.73     19.96 o
   6   0   8       31.67       30.18      2.75 o
   8   0   8       27.61       21.36      3.88 o
  10   0   8        1.17        0.00      3.88 o
 -10   1   8        3.63        7.05      2.99 o
  -9   1   8        5.37        3.53      1.76 o
  -8   1   8        0.74       -1.36      1.36 o
  -7   1   8       42.70       48.47      2.23 o
  -6   1   8       72.53       70.95      2.08 o
  -5   1   8       66.00       79.94      3.76 o
  -4   1   8       12.23        9.53      0.86 o
  -3   1   8      342.31      387.56      5.68 o
  -2   1   8      100.20       95.94      1.85 o
  -1   1   8      225.31      239.76      3.39 o
   0   1   8      319.49      331.29      4.85 o
   1   1   8      463.22      451.55      6.28 o
   2   1   8      652.45      613.72      6.66 o
   3   1   8       15.67       20.10      1.04 o
   4   1   8       25.88       23.89      1.35 o
   5   1   8        0.18       -0.27      1.35 o
   6   1   8      557.38      481.24      7.18 o
   7   1   8       54.53       52.27      2.50 o
   8   1   8        3.24        4.21      2.29 o
   9   1   8        1.72       -1.77      2.49 o
  10   1   8        0.95       -1.94      2.75 o
 -10   2   8        1.40       -0.68      1.76 o
  -9   2   8        2.74        3.26      1.63 o
  -8   2   8       11.88       14.26      1.84 o
  -7   2   8        1.27        2.23      1.77 o
  -6   2   8       72.78       72.16      2.02 o
  -5   2   8      780.74      800.66      8.75 o
  -4   2   8        1.24        1.82      0.63 o
  -3   2   8      109.02      128.79      2.16 o
  -2   2   8       34.73       50.89      1.41 o
  -1   2   8      649.51      676.96     11.19 o
   0   2   8      443.27      411.51      7.69 o
   1   2   8      758.76      767.43      9.89 o
   2   2   8      626.79      654.03      8.08 o
   3   2   8       33.71       21.61      1.29 o
   4   2   8      235.85      221.87      3.91 o
   5   2   8       61.52       68.65      2.65 o
   6   2   8      245.99      273.11      5.56 o
   7   2   8        2.31        0.14      2.71 o
   8   2   8        4.55       11.67      2.75 o
   9   2   8       13.64       24.49      3.41 o
  10   2   8        6.21        4.58      3.56 o
 -10   3   8        5.94        8.35      1.96 o
  -9   3   8        3.81        3.47      1.63 o
  -8   3   8       29.19       20.36      1.96 o
  -7   3   8       23.04       20.24      1.67 o
  -6   3   8       50.37       52.62      1.75 o
  -5   3   8        3.87        5.59      1.02 o
  -4   3   8      141.87      144.12      2.83 o
  -3   3   8      291.08      300.79      4.15 o
  -2   3   8      456.68      457.72      5.72 o
  -1   3   8      271.26      324.61      5.21 o
   0   3   8      297.55      305.10      4.56 o
   1   3   8      119.04       95.92      2.01 o
   2   3   8        0.49       -0.67      0.67 o
   3   3   8        2.39        4.63      0.90 o
   4   3   8      379.22      372.00      4.92 o
   5   3   8        3.35        0.14      1.13 o
   6   3   8      764.03      806.42     11.72 o
   7   3   8        9.01        4.78      1.68 o
   8   3   8        2.83        2.18      2.49 o
   9   3   8       15.37       15.84      2.95 o
  10   3   8        9.93       15.94      3.41 o
 -10   4   8       13.21       11.25      2.17 o
  -9   4   8        5.83        5.79      1.84 o
  -8   4   8       34.24       29.50      2.24 o
  -7   4   8       29.69       26.00      1.74 o
  -6   4   8       38.82       39.87      1.75 o
  -5   4   8      166.59      167.93      2.78 o
  -4   4   8       26.39       23.70      1.45 o
  -3   4   8        4.03        5.84      1.49 o
  -2   4   8       93.11       97.63      2.10 o
  -1   4   8      441.81      454.75      5.84 o
   0   4   8       46.52       28.52      1.20 o
   1   4   8       73.56      108.53      2.13 o
   2   4   8        1.30        1.05      0.72 o
   3   4   8      171.05      178.00      3.12 o
   4   4   8      487.23      439.99      5.65 o
   5   4   8       54.59       53.06      1.92 o
   6   4   8        0.26       -1.23      1.23 o
   7   4   8        5.48        5.66      1.68 o
   8   4   8        0.24       -0.29      2.59 o
   9   4   8        4.59        5.83      2.75 o
  10   4   8        2.03       -2.63      2.63 o
 -10   5   8        1.02       -0.86      1.84 o
  -9   5   8        1.87        0.33      1.63 o
  -8   5   8        2.13        3.61      1.42 o
  -7   5   8       89.43       92.33      2.68 o
  -6   5   8        4.81        5.01      1.17 o
  -5   5   8        6.26        8.27      0.95 o
  -4   5   8       27.35       29.29      1.52 o
  -3   5   8       21.40       18.29      1.20 o
  -2   5   8       18.43       13.73      0.78 o
  -1   5   8      115.33      113.09      2.00 o
   0   5   8     1347.62     1417.17     16.08 o
   1   5   8        3.83        0.04      0.59 o
   2   5   8      258.14      226.14      6.14 o
   3   5   8        0.05       -0.82      0.82 o
   4   5   8       96.14       83.73      2.54 o
   5   5   8       75.93       72.10      3.28 o
   6   5   8      221.09      232.64      4.41 o
   7   5   8       11.31        8.48      1.63 o
   8   5   8        1.04        1.29      2.29 o
   9   5   8        0.21       -1.94      3.56 o
 -10   6   8        4.50        0.94      1.79 o
  -9   6   8        4.60        1.62      1.63 o
  -8   6   8        2.04        1.64      1.42 o
  -7   6   8       40.23       38.52      2.66 o
  -6   6   8      224.97      203.90      5.89 o
  -5   6   8       19.51       23.09      1.39 o
  -4   6   8      169.96      165.92      2.93 o
  -3   6   8       14.18       15.72      1.44 o
  -2   6   8      211.91      220.30      3.00 o
  -1   6   8      252.33      294.29      4.71 o
   0   6   8        1.71        4.31      0.73 o
   1   6   8      248.43      257.84      3.83 o
   2   6   8       13.44       15.19      0.99 o
   3   6   8       57.85       74.24      2.05 o
   4   6   8      299.80      275.14      4.67 o
   5   6   8      160.96      155.89      3.61 o
   6   6   8        6.85        5.97      1.41 o
   7   6   8      130.12      132.61      3.92 o
   8   6   8      100.59      114.56      4.62 o
   9   6   8       25.44       21.00      3.41 o
 -10   7   8        0.12       -2.01      2.01 o
  -9   7   8        7.57        4.85      1.79 o
  -8   7   8        8.97        9.18      1.63 o
  -7   7   8       12.11        9.85      2.09 o
  -6   7   8       59.34       57.94      2.29 o
  -5   7   8      238.23      241.20      3.98 o
  -4   7   8        4.79        1.81      0.97 o
  -3   7   8       77.09       73.75      2.13 o
  -2   7   8      254.82      222.72      3.15 o
  -1   7   8      168.69      174.26      2.63 o
   0   7   8       69.69       61.94      1.70 o
   1   7   8      105.11      118.39      2.21 o
   2   7   8       32.16       36.87      1.51 o
   3   7   8      406.61      404.84      5.74 o
   4   7   8      133.34      130.74      3.02 o
   5   7   8       27.08       16.54      1.79 o
   6   7   8      103.94       97.17      2.85 o
   7   7   8       22.53       15.91      1.90 o
   8   7   8        7.12        7.27      1.94 o
   9   7   8        3.09        1.94      3.88 o
 -10   8   8       17.54       22.94      2.83 o
  -9   8   8        3.23        1.68      2.01 o
  -8   8   8        8.54        4.51      1.77 o
  -7   8   8        8.98        7.77      2.09 o
  -6   8   8       20.57       16.15      2.14 o
  -5   8   8      234.83      226.70      3.81 o
  -4   8   8       45.82       51.58      1.81 o
  -3   8   8      691.00      700.04      8.46 o
  -2   8   8      269.09      235.20      3.31 o
  -1   8   8       47.19       43.47      1.35 o
   0   8   8       89.43       84.01      2.00 o
   1   8   8       10.42       10.50      0.99 o
   2   8   8       71.33       71.18      1.97 o
   3   8   8       41.63       43.41      1.70 o
   4   8   8      212.33      186.33      4.54 o
   5   8   8       15.01        8.46      1.43 o
   6   8   8        0.01       -0.88      1.19 o
   7   8   8       19.49       26.36      2.35 o
   8   8   8      106.33      109.91      5.01 o
   9   8   8        4.04        1.94      4.53 o
  -9   9   8       17.73       18.56      2.48 o
  -8   9   8        6.11        1.58      1.62 o
  -7   9   8        8.94        7.01      1.90 o
  -6   9   8       62.40       64.69      2.46 o
  -5   9   8      138.61      135.23      3.71 o
  -4   9   8      124.73      116.35      2.58 o
  -3   9   8       59.59       67.51      1.52 o
  -2   9   8      490.42      466.44      6.72 o
  -1   9   8      440.42      418.62      5.57 o
   0   9   8        3.28        3.48      0.90 o
   1   9   8      966.91      971.63     10.75 o
   2   9   8       31.68       29.94      1.32 o
   3   9   8       15.38       24.43      1.63 o
   4   9   8        0.08        0.28      0.93 o
   5   9   8       46.65       46.71      2.30 o
   6   9   8       60.43       46.36      2.99 o
   7   9   8       17.63       22.30      2.72 o
   8   9   8        7.06        5.32      2.72 o
   9   9   8        0.38        0.65      4.53 o
  -9  10   8        0.38       -1.95      1.95 o
  -8  10   8        0.04       -1.56      1.56 o
  -7  10   8       49.96       51.14      3.36 o
  -6  10   8        6.29        8.54      2.34 o
  -5  10   8        1.82       -0.39      1.25 o
  -4  10   8        9.86        7.04      1.21 o
  -3  10   8       33.79       47.15      1.35 o
  -2  10   8        1.14        1.80      1.10 o
  -1  10   8      127.23      124.02      2.75 o
   0  10   8      230.59      227.83      3.72 o
   1  10   8        0.17        0.79      0.89 o
   2  10   8       86.98       91.95      2.32 o
   3  10   8       72.28       54.14      3.18 o
   4  10   8      160.04      126.39      3.78 o
   5  10   8        0.81        0.02      1.29 o
   6  10   8       42.13       48.46      4.25 o
   7  10   8       21.03       23.41      2.81 o
   8  10   8        0.70        6.91      2.56 o
   9  10   8        0.48        5.18      5.18 o
  -9  11   8        0.01       -1.17      2.01 o
  -8  11   8        2.39        3.24      3.20 o
  -7  11   8       23.42       21.04      2.66 o
  -6  11   8       39.41       46.20      3.19 o
  -5  11   8        4.46        4.43      1.31 o
  -4  11   8        3.03        2.12      1.09 o
  -3  11   8      261.86      272.76      3.81 o
  -2  11   8       29.76       32.57      1.43 o
  -1  11   8     1078.28     1042.19     12.23 o
   0  11   8     1197.87     1108.15     13.93 o
   1  11   8       24.26       29.14      1.60 o
   2  11   8      427.03      447.02      6.57 o
   3  11   8        0.93       -0.44      1.27 o
   4  11   8        0.64        2.34      1.71 o
   5  11   8      187.78      150.56      4.83 o
   6  11   8       59.94       62.44      3.60 o
   7  11   8        9.06       13.00      2.72 o
   8  11   8        3.93        3.24      2.62 o
  -9  12   8        2.07       -0.51      2.32 o
  -8  12   8       15.84       22.98      3.88 o
  -7  12   8       44.69       49.15      3.57 o
  -6  12   8       18.61       22.50      2.56 o
  -5  12   8       53.88       45.21      3.05 o
  -4  12   8       47.44       39.60      2.13 o
  -3  12   8      195.56      188.03      3.37 o
  -2  12   8        0.79       -0.78      1.21 o
  -1  12   8      104.21       86.13      2.70 o
   0  12   8      180.90      167.91      4.31 o
   1  12   8      244.86      229.54      4.62 o
   2  12   8      206.61      211.33      4.69 o
   3  12   8       91.53       59.33      4.92 o
   4  12   8       50.95       51.80      3.05 o
   5  12   8        6.62        9.17      2.09 o
   6  12   8        8.49        6.10      2.47 o
   7  12   8       20.63       19.41      2.85 o
   8  12   8       20.95       39.54      3.70 o
  -8  13   8        0.74        0.00      4.53 o
  -7  13   8        8.25       12.04      2.66 o
  -6  13   8        0.12       -2.09      2.09 o
  -5  13   8       10.38       13.21      2.28 o
  -4  13   8       20.06       17.99      2.93 o
  -3  13   8        7.88       10.50      1.48 o
  -2  13   8       14.95       15.45      1.44 o
  -1  13   8        6.81        8.88      1.93 o
   0  13   8        0.05        1.66      1.13 o
   1  13   8      200.63      204.16      7.24 o
   2  13   8        4.85        3.04      1.71 o
   3  13   8        8.34        4.26      2.43 o
   4  13   8        5.06        7.70      1.88 o
   5  13   8        1.26       -0.75      1.79 o
   6  13   8       27.12       19.55      2.66 o
   7  13   8       36.81       28.05      3.22 o
   8  13   8       36.07       41.01      7.77 o
  -8  14   8        0.38       -1.39      3.11 o
  -7  14   8        5.94        4.45      3.07 o
  -6  14   8        0.04        0.89      2.47 o
  -5  14   8        0.41       -1.97      1.97 o
  -4  14   8        3.37       -0.28      2.09 o
  -3  14   8       43.40       40.45      2.08 o
  -2  14   8       15.47        9.44      1.38 o
  -1  14   8       72.01       77.33      2.17 o
   0  14   8       19.63       22.88      2.28 o
   1  14   8        0.56        2.96      1.88 o
   2  14   8       11.83       15.83      2.18 o
   3  14   8       10.09       11.30      2.09 o
   4  14   8       15.11       11.35      1.90 o
   5  14   8       39.29       39.23      3.57 o
   6  14   8        0.18       -3.05      3.05 o
   7  14   8        2.29        0.31      2.47 o
   8  14   8        5.91        7.12      5.83 o
  -8  15   8        4.61        8.78      4.85 o
  -7  15   8        7.97        3.17      2.56 o
  -6  15   8       20.14       21.87      2.94 o
  -5  15   8        0.67       -1.97      2.18 o
  -4  15   8        0.09       -0.37      1.88 o
  -3  15   8      197.10      209.55      4.92 o
  -2  15   8       17.37       11.94      1.88 o
  -1  15   8      151.44      135.60      5.95 o
   0  15   8       53.27       61.99      4.33 o
   1  15   8        2.93       -1.13      2.86 o
   2  15   8        0.27       -0.51      1.79 o
   3  15   8       54.75       41.55      2.94 o
   4  15   8        1.99        3.77      1.81 o
   5  15   8       40.36       34.35      3.05 o
   6  15   8        1.36       -2.36      2.36 o
   7  15   8        5.43       10.27      3.56 o
  -7  16   8        1.04       -1.49      2.56 o
  -6  16   8       95.45      120.89      8.20 o
  -5  16   8        4.71        7.29      2.47 o
  -4  16   8       59.50       61.04      4.19 o
  -3  16   8       31.39       35.86      3.87 o
  -2  16   8       94.78       94.14      5.50 o
  -1  16   8        2.54        2.06      5.83 o
   0  16   8        5.90        3.56      2.75 o
   1  16   8      178.21      191.71      7.44 o
   2  16   8      163.62      149.68      4.76 o
   3  16   8       44.65       43.09      4.06 o
   4  16   8       32.27       37.59      2.94 o
   5  16   8       20.65       29.17      9.38 o
   6  16   8        5.43        5.46      3.11 o
   7  16   8        0.15        0.65      3.41 o
  -7  17   8        8.83        9.36      3.41 o
  -6  17   8        1.83        9.25      3.11 o
  -5  17   8       17.63       19.42      5.18 o
  -4  17   8       22.57       17.48      5.18 o
  -3  17   8        7.06        7.86      3.88 o
  -2  17   8       14.26        9.46      2.95 o
  -1  17   8        5.63        9.96      2.95 o
   0  17   8       42.17       46.80      4.33 o
   1  17   8        0.02        0.65      3.24 o
   2  17   8       93.60       87.03      5.25 o
   3  17   8       43.21       40.20      3.87 o
   4  17   8        2.29        1.45      2.18 o
   5  17   8       79.01       90.61      5.43 o
   6  17   8        1.17       -0.46      3.56 o
  -6  18   8       23.44       29.13      6.47 o
  -5  18   8       33.19       36.25      6.47 o
  -4  18   8        3.75        6.47      5.18 o
  -3  18   8       82.22       66.79      4.97 o
  -2  18   8        4.70        5.83      3.11 o
  -1  18   8      183.84      209.09      7.78 o
   0  18   8       86.68       79.80      5.25 o
   1  18   8       13.01        8.74      3.20 o
   2  18   8        1.38       -2.59      5.18 o
   3  18   8       11.69        5.92      3.88 o
   4  18   8       41.61       66.52      5.25 o
   5  18   8        9.84        5.83      5.18 o
   6  18   8        2.99       -0.74      3.11 o
  -6  19   8        3.99        7.12      5.83 o
  -5  19   8        8.80       17.48      5.83 o
  -4  19   8       41.77       54.37      7.12 o
  -3  19   8       35.02       33.01      6.47 o
  -2  19   8       46.95       53.63      4.79 o
  -1  19   8        0.01       -0.45      2.95 o
   0  19   8       19.91       21.54      3.66 o
   1  19   8       12.28       11.71      3.20 o
   2  19   8       28.32       21.69      3.66 o
   3  19   8       21.38       20.33      3.87 o
   4  19   8       23.62       30.76      4.04 o
   5  19   8        2.63        3.88      5.83 o
  -5  20   8       24.07       32.36      6.47 o
  -4  20   8        0.42        1.94      5.18 o
  -3  20   8       14.76        9.06      5.18 o
  -2  20   8        1.69       -0.65      3.20 o
  -1  20   8        5.44        3.56      3.20 o
   0  20   8       14.26        4.53      3.20 o
   1  20   8       21.74       24.31      4.12 o
   2  20   8      131.17      140.63      7.08 o
   3  20   8       35.80       48.25      9.71 o
   4  20   8       21.31       15.08      3.87 o
  -4  21   8        3.27       -4.53      4.53 o
  -3  21   8       27.71       30.42      6.47 o
  -2  21   8        3.07       -0.32      3.56 o
  -1  21   8        2.62       -2.14      2.95 o
   0  21   8        0.11        2.27      3.20 o
   1  21   8       16.58       13.14      3.87 o
   2  21   8       24.96       22.12      6.47 o
   3  21   8        1.07       -0.22      3.41 o
   4  21   8       28.77       29.77      7.12 o
  -3  22   8        3.70        7.77      5.83 o
  -2  22   8        0.05       -2.96      4.85 o
  -1  22   8       37.45       49.33      5.03 o
   0  22   8        1.15       -1.21      3.41 o
   1  22   8       17.81       28.61      4.58 o
   2  22   8       25.90       15.86      4.12 o
   0  23   8        4.93        3.69      3.87 o
  -9   0   9       38.95       41.88      3.41 o
  -7   0   9       73.13       83.54      3.32 o
  -5   0   9      224.55      173.16      4.35 o
  -3   0   9      625.84      671.49     15.48 o
  -1   0   9     1368.37     1428.27     27.92 o
   1   0   9      478.45      507.85      9.06 o
   3   0   9      387.76      377.76      7.56 o
   5   0   9       15.41       12.87      5.18 o
   7   0   9      179.70      167.33      5.95 o
   9   0   9       13.09       11.65      4.53 o
 -10   1   9        5.16        3.21      2.01 o
  -9   1   9        2.48        5.07      1.90 o
  -8   1   9       31.78       35.20      2.33 o
  -7   1   9        4.57        3.48      1.17 o
  -6   1   9      136.81      129.84      2.75 o
  -5   1   9      471.06      463.96      5.62 o
  -4   1   9      383.74      404.79      8.63 o
  -3   1   9      197.36      191.19      4.41 o
  -2   1   9        8.82        7.96      0.79 o
  -1   1   9       70.31       68.82      1.86 o
   0   1   9       45.12       42.50      1.49 o
   1   1   9      620.81      563.08      7.76 o
   2   1   9      164.87      178.72      3.41 o
   3   1   9     1084.46     1093.12     12.77 o
   4   1   9     1021.95      990.96     16.49 o
   5   1   9        7.17        9.92      2.50 o
   6   1   9       11.03        8.58      1.68 o
   7   1   9        1.19       -1.26      1.43 o
   8   1   9        3.47        2.41      2.49 o
   9   1   9       11.32        9.06      2.75 o
 -10   2   9        0.03       -0.20      2.24 o
  -9   2   9       12.30       15.47      2.60 o
  -8   2   9        0.28       -1.11      1.57 o
  -7   2   9        2.96        4.37      1.12 o
  -6   2   9        5.36        1.73      1.08 o
  -5   2   9       43.30       53.24      2.35 o
  -4   2   9      114.54      113.58      2.16 o
  -3   2   9        1.28        2.31      0.67 o
  -2   2   9        6.20        3.64      0.67 o
  -1   2   9       52.25       66.99      1.62 o
   0   2   9      487.19      543.61      7.42 o
   1   2   9       21.50       28.90      1.37 o
   2   2   9        9.96        7.89      1.01 o
   3   2   9      939.50      867.55     10.45 o
   4   2   9      351.94      342.31      5.11 o
   5   2   9       71.39       62.98      2.46 o
   6   2   9      174.45      151.02      3.79 o
   7   2   9        4.06       10.48      1.97 o
   8   2   9        9.86       14.80      3.56 o
   9   2   9        2.33       -1.24      2.91 o
 -10   3   9        4.26        6.45      1.96 o
  -9   3   9        0.44       -1.57      1.57 o
  -8   3   9        2.92        2.17      1.52 o
  -7   3   9       11.63       11.61      1.41 o
  -6   3   9        6.59        6.10      1.05 o
  -5   3   9      410.76      356.60      4.21 o
  -4   3   9        7.19        5.86      0.82 o
  -3   3   9      191.35      185.32      2.88 o
  -2   3   9       91.44      111.48      2.10 o
  -1   3   9      226.02      241.05      3.56 o
   0   3   9        5.62        3.24      0.87 o
   1   3   9      313.93      277.27      4.43 o
   2   3   9       14.02       10.63      1.16 o
   3   3   9       81.04       76.85      2.99 o
   4   3   9       42.29       44.56      1.93 o
   5   3   9      279.13      261.98      4.70 o
   6   3   9      221.45      215.76      4.61 o
   7   3   9        6.25        5.18      1.87 o
   8   3   9       21.52       19.23      3.20 o
   9   3   9        1.98        0.65      2.75 o
 -10   4   9        0.12       -1.74      1.74 o
  -9   4   9        0.11       -1.63      1.63 o
  -8   4   9       14.50       11.17      1.69 o
  -7   4   9       50.94       47.83      2.98 o
  -6   4   9        6.24        5.57      1.45 o
  -5   4   9        3.62        3.34      0.99 o
  -4   4   9       97.64       94.50      2.91 o
  -3   4   9       34.43       48.56      1.84 o
  -2   4   9        6.28        7.27      0.77 o
  -1   4   9      174.89      168.52      2.77 o
   0   4   9       28.71       23.79      1.25 o
   1   4   9      215.37      188.00      3.40 o
   2   4   9      397.31      366.04      5.58 o
   3   4   9      260.49      237.92      4.65 o
   4   4   9        0.01       -1.02      1.02 o
   5   4   9      934.53      898.97     12.93 o
   6   4   9        2.14        0.95      1.59 o
   7   4   9       21.23       30.91      2.62 o
   8   4   9       54.83       54.08      3.87 o
   9   4   9       13.19       19.25      5.50 o
 -10   5   9        0.02       -1.29      1.69 o
  -9   5   9        2.60        4.31      1.74 o
  -8   5   9        1.82       -1.71      2.52 o
  -7   5   9        3.85        5.49      1.68 o
  -6   5   9       65.60       69.29      2.23 o
  -5   5   9        3.47        4.49      1.03 o
  -4   5   9      168.75      169.15      3.07 o
  -3   5   9       21.35       16.53      0.92 o
  -2   5   9      127.95      114.32      2.81 o
  -1   5   9      490.56      513.80      6.58 o
   0   5   9      116.77      143.97      2.88 o
   1   5   9      717.86      685.85      9.19 o
   2   5   9      334.69      313.79      5.05 o
   3   5   9        0.59       -0.25      1.01 o
   4   5   9       14.38       10.72      2.52 o
   5   5   9       26.00       33.74      2.62 o
   6   5   9      182.82      151.74      3.86 o
   7   5   9       27.63       30.77      2.47 o
   8   5   9       11.08        4.37      2.91 o
   9   5   9        9.06       13.94      3.24 o
 -10   6   9        0.35       -0.11      1.96 o
  -9   6   9        2.70        3.48      1.79 o
  -8   6   9        8.36        8.81      1.74 o
  -7   6   9       59.24       60.73      2.82 o
  -6   6   9       13.86       18.96      1.69 o
  -5   6   9       88.30       78.11      2.28 o
  -4   6   9      207.17      217.66      3.64 o
  -3   6   9       89.04       91.01      1.97 o
  -2   6   9      187.17      207.85      3.08 o
  -1   6   9     1240.96     1224.14     19.15 o
   0   6   9       36.14       46.51      1.71 o
   1   6   9        7.37        5.28      0.96 o
   2   6   9       63.83       53.53      1.93 o
   3   6   9       72.86       78.13      4.58 o
   4   6   9        0.57        0.48      1.23 o
   5   6   9       29.91       28.98      2.43 o
   6   6   9       66.21       59.02      2.66 o
   7   6   9        5.16        3.64      3.11 o
   8   6   9       13.81       11.00      2.75 o
   9   6   9        0.95       -2.41      2.49 o
  -9   7   9        0.35       -1.63      1.63 o
  -8   7   9        0.12        0.70      1.42 o
  -7   7   9        2.22        1.32      1.68 o
  -6   7   9        0.00       -1.15      1.19 o
  -5   7   9       57.58       62.00      2.17 o
  -4   7   9       22.59       25.72      1.51 o
  -3   7   9       96.32       84.02      1.94 o
  -2   7   9      156.45      138.88      2.37 o
  -1   7   9      219.99      203.22      4.00 o
   0   7   9      496.74      489.87      6.33 o
   1   7   9      193.15      185.24      3.50 o
   2   7   9      227.86      228.20      4.43 o
   3   7   9       60.28       69.84      2.23 o
   4   7   9      288.20      237.75      4.95 o
   5   7   9       22.75       38.87      2.47 o
   6   7   9      139.81      118.56      3.54 o
   7   7   9        7.94        1.86      2.09 o
   8   7   9        9.36       12.13      2.56 o
   9   7   9        1.15        0.65      3.88 o
  -9   8   9        6.60        8.37      2.45 o
  -8   8   9        3.38        0.10      1.42 o
  -7   8   9        0.94       -1.24      1.76 o
  -6   8   9        2.20        3.15      2.08 o
  -5   8   9       11.70       11.90      1.50 o
  -4   8   9      300.24      294.72      4.51 o
  -3   8   9       22.46       24.48      1.45 o
  -2   8   9       23.52       32.12      1.92 o
  -1   8   9       30.72       26.02      1.69 o
   0   8   9       86.30       83.91      2.13 o
   1   8   9      177.96      181.50      3.50 o
   2   8   9       12.76        6.74      1.20 o
   3   8   9      272.79      286.25      5.36 o
   4   8   9      129.05      119.40      3.70 o
   5   8   9       12.10        7.77      1.71 o
   6   8   9       95.65       76.69      2.89 o
   7   8   9       39.96       58.30      3.32 o
   8   8   9       28.25       30.27      4.12 o
   9   8   9        0.68       -4.53      4.53 o
  -9   9   9        2.02        0.79      2.86 o
  -8   9   9       17.03       20.80      3.66 o
  -7   9   9        4.57        2.33      1.87 o
  -6   9   9       34.08       34.21      1.98 o
  -5   9   9       68.40       77.92      2.38 o
  -4   9   9      257.70      239.12      3.98 o
  -3   9   9      769.42      722.61      8.21 o
  -2   9   9     2182.63     2258.55     24.93 o
  -1   9   9      179.44      173.73      3.71 o
   0   9   9      417.15      406.36      5.66 o
   1   9   9      374.49      355.43      5.58 o
   2   9   9       40.66       36.72      1.83 o
   3   9   9      163.26      144.75      3.67 o
   4   9   9        1.69        0.19      2.03 o
   5   9   9      362.03      341.90      7.18 o
   6   9   9        9.29       12.36      2.09 o
   7   9   9        7.81       11.85      2.95 o
   8   9   9        0.46       -2.75      2.75 o
  -9  10   9       11.61       13.78      2.18 o
  -8  10   9        1.88       -1.79      2.95 o
  -7  10   9        9.82        8.38      2.47 o
  -6  10   9        3.95        1.27      1.38 o
  -5  10   9       28.78       28.27      1.67 o
  -4  10   9       12.10       18.14      2.17 o
  -3  10   9      164.74      177.59      3.00 o
  -2  10   9       85.73       82.51      2.23 o
  -1  10   9        0.21       -0.24      1.10 o
   0  10   9       54.11       54.74      1.90 o
   1  10   9       36.00       39.10      1.70 o
   2  10   9        2.22        3.04      1.19 o
   3  10   9      312.87      302.15      6.43 o
   4  10   9        0.40        1.67      1.46 o
   5  10   9        0.45        2.18      2.49 o
   6  10   9        8.14        3.71      2.49 o
   7  10   9        2.47        1.40      2.63 o
   8  10   9        5.03        1.29      3.20 o
  -9  11   9        2.63        2.61      2.06 o
  -8  11   9        3.09        3.11      3.41 o
  -7  11   9        6.15        5.50      2.36 o
  -6  11   9        2.83        0.32      2.52 o
  -5  11   9       63.05       58.67      2.50 o
  -4  11   9        3.89        4.00      0.91 o
  -3  11   9        5.41        4.02      1.03 o
  -2  11   9        1.49        0.39      0.99 o
  -1  11   9        0.90        2.82      1.24 o
   0  11   9      114.73      113.92      2.65 o
   1  11   9        2.85        2.02      1.02 o
   2  11   9      169.12      163.23      3.73 o
   3  11   9        2.19       -0.14      1.95 o
   4  11   9       24.07       22.52      2.95 o
   5  11   9        4.30        9.54      2.59 o
   6  11   9       16.26       23.54      3.41 o
   7  11   9       42.13       48.30      4.33 o
   8  11   9        0.96        0.35      2.95 o
  -8  12   9        7.00        4.01      3.41 o
  -7  12   9       10.99       11.72      5.36 o
  -6  12   9       28.27       33.01      3.97 o
  -5  12   9        0.71       -0.36      2.09 o
  -4  12   9      135.26      153.04      3.13 o
  -3  12   9        0.00       -0.95      0.95 o
  -2  12   9       17.12       14.82      1.22 o
  -1  12   9      440.56      420.96      5.94 o
   0  12   9       60.78       55.29      2.47 o
   1  12   9       14.87       18.19      2.52 o
   2  12   9      461.16      451.18      7.46 o
   3  12   9        8.77        2.59      2.15 o
   4  12   9        7.03        7.30      2.49 o
   5  12   9        4.77        0.35      3.88 o
   6  12   9        1.88       -0.18      2.49 o
   7  12   9       11.34       18.04      3.41 o
   8  12   9       23.44       23.70      4.04 o
  -8  13   9        0.01       -3.11      3.11 o
  -7  13   9        1.15       -1.34      2.18 o
  -6  13   9        6.81        5.14      2.47 o
  -5  13   9       25.03       31.67      2.94 o
  -4  13   9       92.20       82.78      3.24 o
  -3  13   9       36.55       34.24      2.01 o
  -2  13   9       48.45       36.02      1.76 o
  -1  13   9        9.55        9.73      2.17 o
   0  13   9      582.46      590.87      9.32 o
   1  13   9        0.09       -0.15      1.71 o
   2  13   9      220.60      199.35      5.32 o
   3  13   9      102.63       84.17      3.60 o
   4  13   9      127.24      111.21      4.97 o
   5  13   9        0.03       -1.24      2.49 o
   6  13   9        0.09       -0.49      2.63 o
   7  13   9       21.18       27.41      3.87 o
  -8  14   9        5.89        3.80      5.83 o
  -7  14   9        4.93        3.45      3.76 o
  -6  14   9        2.12        2.79      2.47 o
  -5  14   9        0.48        1.85      2.18 o
  -4  14   9       58.36       66.55      3.81 o
  -3  14   9       16.30       21.17      2.25 o
  -2  14   9       46.06       42.78      2.06 o
  -1  14   9      128.08      118.91      2.94 o
   0  14   9      779.79      781.46     13.86 o
   1  14   9      225.95      199.64      5.42 o
   2  14   9        2.35        3.31      1.79 o
   3  14   9        2.35       -0.21      1.79 o
   4  14   9        4.58       -0.41      3.88 o
   5  14   9        1.39        3.07      2.91 o
   6  14   9        9.20        7.58      3.24 o
   7  14   9       10.32        8.51      3.11 o
  -7  15   9        0.01       -2.47      2.47 o
  -6  15   9       27.37       28.88      3.32 o
  -5  15   9        2.12        2.82      2.28 o
  -4  15   9        0.23        2.12      2.18 o
  -3  15   9       14.38       14.89      1.75 o
  -2  15   9       10.47        9.81      2.95 o
  -1  15   9        0.68       -0.06      2.49 o
   0  15   9       25.36       27.47      3.41 o
   1  15   9        0.54       -1.13      2.40 o
   2  15   9        0.20       -0.37      1.79 o
   3  15   9       26.02       28.39      2.74 o
   4  15   9      163.13      160.08      6.53 o
   5  15   9      135.07      136.04      6.06 o
   6  15   9       30.75       27.77      3.87 o
   7  15   9        0.14        0.91      3.41 o
  -7  16   9        5.11        4.82      4.03 o
  -6  16   9       17.16       17.37      3.05 o
  -5  16   9       10.17       11.46      2.66 o
  -4  16   9       15.43       16.83      5.18 o
  -3  16   9       33.09       32.25      3.87 o
  -2  16   9       31.29       27.94      4.53 o
  -1  16   9       55.09       48.97      4.12 o
   0  16   9        9.90       11.85      2.95 o
   1  16   9        1.32        0.00      2.75 o
   2  16   9        7.56        7.46      2.28 o
   3  16   9       40.43       50.68      5.23 o
   4  16   9        0.34        0.61      2.09 o
   5  16   9        1.92       -0.15      2.74 o
   6  16   9       34.44       43.06      4.51 o
  -6  17   9        0.02       -1.94      5.18 o
  -5  17   9        0.37        1.29      5.18 o
  -4  17   9       29.78       26.54      5.83 o
  -3  17   9        2.20        5.68      2.95 o
  -2  17   9      288.37      309.56      9.83 o
  -1  17   9       74.34       83.74      5.25 o
   0  17   9        0.03       -0.65      3.24 o
   1  17   9        3.80       -2.75      2.75 o
   2  17   9       12.18       12.82      3.20 o
   3  17   9       18.51       13.46      3.41 o
   4  17   9        3.82        2.97      2.28 o
   5  17   9        9.04       11.37      3.11 o
   6  17   9       17.72       15.15      6.15 o
  -6  18   9        3.67        3.88      5.18 o
  -5  18   9        0.94       -1.29      4.53 o
  -4  18   9       13.31       20.06      5.83 o
  -3  18   9       17.43       18.77      5.83 o
  -2  18   9       27.29       28.07      3.87 o
  -1  18   9        2.63        7.44      3.20 o
   0  18   9       16.60       12.21      3.56 o
   1  18   9        5.42        4.85      3.20 o
   2  18   9        3.98        2.54      2.95 o
   3  18   9        0.17       -1.44      2.95 o
   4  18   9        4.19        0.40      2.95 o
   5  18   9       13.27       21.36      6.47 o
  -5  19   9        0.70        0.00      5.18 o
  -4  19   9        4.73        8.41      5.18 o
  -3  19   9       15.14        9.71      5.18 o
  -2  19   9        2.14        6.13      3.41 o
  -1  19   9        0.38        0.05      2.95 o
   0  19   9       43.65       41.46      4.58 o
   1  19   9       13.40       12.05      9.38 o
   2  19   9       43.14       29.67      5.83 o
   3  19   9        8.11       12.30      3.66 o
   4  19   9       13.60        8.29      3.58 o
   5  19   9        1.75       -1.94      5.18 o
  -4  20   9        4.55        5.18      5.18 o
  -3  20   9       14.77       16.18      5.83 o
  -2  20   9       14.07       17.11      3.87 o
  -1  20   9        3.68        1.29      7.12 o
   0  20   9       25.66       35.92      4.58 o
   1  20   9        0.01        1.55      3.41 o
   2  20   9       22.22       35.72      5.18 o
   3  20   9       16.85       15.53      3.87 o
   4  20   9       14.26       21.64      4.33 o
  -3  21   9        2.27        1.94      5.18 o
  -2  21   9        1.21       -1.29      3.20 o
  -1  21   9       16.33       17.02      4.53 o
   0  21   9        3.80       -0.26      3.88 o
   1  21   9        0.09       -2.93      3.41 o
   2  21   9       17.34       21.73      4.85 o
   3  21   9       10.95       16.03      3.87 o
  -2  22   9        0.08       -0.26      8.74 o
  -1  22   9        8.72        6.15      3.66 o
   0  22   9       12.10       19.53      5.83 o
   1  22   9        1.48        7.44      3.66 o
 -10   0  10        4.11        2.84      2.95 o
  -8   0  10        0.06       -2.15      2.15 o
  -6   0  10       24.71       25.64      2.18 o
  -4   0  10        0.79       -0.65      2.27 o
  -2   0  10       37.22       42.72      2.49 o
   0   0  10      108.25       98.65      3.10 o
   2   0  10        1.13        4.36      3.01 o
   4   0  10     3652.26     3553.27     59.03 o
   6   0  10      166.85      177.34      5.95 o
   8   0  10        3.71        4.53      3.88 o
 -10   1  10        1.16       -0.34      1.96 o
  -9   1  10        1.82        4.75      1.90 o
  -8   1  10        6.53        2.67      1.63 o
  -7   1  10        8.33       10.39      1.45 o
  -6   1  10        7.30        1.46      0.99 o
  -5   1  10       72.40       74.33      1.90 o
  -4   1  10       24.66       26.37      1.80 o
  -3   1  10      382.87      378.81      7.30 o
  -2   1  10      279.46      280.07      5.07 o
  -1   1  10       74.69       66.09      1.84 o
   0   1  10       36.13       41.03      1.60 o
   1   1  10       99.87      100.87      2.28 o
   2   1  10      957.51      875.52     10.58 o
   3   1  10       98.44      107.83      2.94 o
   4   1  10      474.17      474.92      7.39 o
   5   1  10      179.08      177.81      4.12 o
   6   1  10       18.49       17.02      1.84 o
   7   1  10        0.63       -0.93      2.34 o
   8   1  10       22.93       31.07      3.20 o
   9   1  10        0.25       -2.59      2.75 o
 -10   2  10        1.13        0.72      2.13 o
  -9   2  10       28.42       27.81      2.30 o
  -8   2  10        0.87       -0.03      1.57 o
  -7   2  10        0.15       -0.14      1.08 o
  -6   2  10        0.01        0.14      0.99 o
  -5   2  10       10.74        8.65      1.27 o
  -4   2  10       76.38       89.63      3.92 o
  -3   2  10       30.67       33.13      1.65 o
  -2   2  10        0.33        0.12      0.78 o
  -1   2  10       67.82       72.79      2.10 o
   0   2  10      235.90      210.41      3.69 o
   1   2  10      136.71      115.99      2.77 o
   2   2  10      417.18      391.72      5.48 o
   3   2  10        5.61        5.63      2.10 o
   4   2  10      152.47      135.54      4.74 o
   5   2  10       80.67       80.89      2.70 o
   6   2  10       46.23       55.96      2.59 o
   7   2  10        9.43       10.23      1.84 o
   8   2  10        1.16        2.91      2.29 o
   9   2  10       13.43       16.51      3.20 o
 -10   3  10        3.43        4.80      2.03 o
  -9   3  10        3.83        5.04      1.90 o
  -8   3  10       15.24       16.08      1.96 o
  -7   3  10        0.00        0.37      1.21 o
  -6   3  10       56.52       55.61      2.47 o
  -5   3  10        2.70        2.86      0.97 o
  -4   3  10      200.64      182.08      2.99 o
  -3   3  10      187.07      181.26      3.07 o
  -2   3  10       28.76       24.15      1.37 o
  -1   3  10       98.07       82.71      2.13 o
   0   3  10      770.47      782.72     10.43 o
   1   3  10      430.07      450.53      6.55 o
   2   3  10      318.84      308.58      6.98 o
   3   3  10      101.87       98.34      2.99 o
   4   3  10       29.34       24.91      1.83 o
   5   3  10        0.18       -0.89      0.89 o
   6   3  10        0.21        0.38      1.52 o
   7   3  10       14.17       12.54      2.24 o
   8   3  10       22.35       14.01      2.75 o
   9   3  10        0.18       -2.49      2.49 o
  -9   4  10       15.99       17.80      2.03 o
  -8   4  10        9.98        6.74      1.96 o
  -7   4  10       17.04       17.36      1.44 o
  -6   4  10       59.86       48.40      2.07 o
  -5   4  10      131.79      114.22      2.59 o
  -4   4  10       10.88       19.38      1.40 o
  -3   4  10       38.21       37.68      1.33 o
  -2   4  10       46.23       36.60      1.54 o
  -1   4  10      238.76      221.99      3.87 o
   0   4  10        2.93        2.59      0.96 o
   1   4  10      130.86      145.92      3.10 o
   2   4  10      147.67      123.92      2.98 o
   3   4  10      390.43      379.77      6.57 o
   4   4  10     1102.29     1044.20     12.63 o
   5   4  10       13.12       13.79      1.60 o
   6   4  10        0.35       -0.54      1.43 o
   7   4  10       12.00       16.24      3.37 o
   8   4  10        7.81        4.85      2.91 o
   9   4  10        0.49       -2.59      2.75 o
  -9   5  10       15.06       11.87      2.03 o
  -8   5  10       12.07       13.84      2.24 o
  -7   5  10        7.26        6.76      1.68 o
  -6   5  10       21.08       26.86      1.84 o
  -5   5  10       69.52       77.08      3.05 o
  -4   5  10        0.59        0.36      0.85 o
  -3   5  10        8.15       10.93      1.07 o
  -2   5  10       85.59       74.39      2.46 o
  -1   5  10      135.53      138.83      2.95 o
   0   5  10       16.77       24.05      1.50 o
   1   5  10       25.62       37.83      1.71 o
   2   5  10       27.73       37.10      1.75 o
   3   5  10        0.24        1.37      1.11 o
   4   5  10      239.75      211.65      5.11 o
   5   5  10        1.45        0.74      1.31 o
   6   5  10        4.75        0.93      1.87 o
   7   5  10       66.27       57.10      3.22 o
   8   5  10       50.83       75.88      4.79 o
   9   5  10        0.31       -0.43      2.63 o
  -9   6  10       20.19       18.57      2.14 o
  -8   6  10        0.10       -1.10      1.42 o
  -7   6  10       80.33       88.14      3.31 o
  -6   6  10      142.04      153.70      3.64 o
  -5   6  10       36.37       44.64      2.07 o
  -4   6  10      106.33      110.57      2.59 o
  -3   6  10      259.03      262.11      3.63 o
  -2   6  10      359.04      326.53      5.15 o
  -1   6  10      150.39      160.85      3.17 o
   0   6  10        5.48        4.64      1.01 o
   1   6  10        2.20       -0.88      1.01 o
   2   6  10      454.21      459.13      7.53 o
   3   6  10       89.49       82.77      2.57 o
   4   6  10      108.07      106.19      3.17 o
   5   6  10       17.26        9.66      1.53 o
   6   6  10        2.25        3.32      1.57 o
   7   6  10       28.16       38.10      2.88 o
   8   6  10        0.16        0.54      4.53 o
   9   6  10        5.69        4.53      4.53 o
  -9   7  10        0.65        0.04      1.87 o
  -8   7  10        0.85        0.22      2.24 o
  -7   7  10       27.08       26.13      2.30 o
  -6   7  10       43.52       47.74      2.10 o
  -5   7  10      116.47      124.56      2.85 o
  -4   7  10       57.21       52.43      2.06 o
  -3   7  10       39.44       52.94      1.62 o
  -2   7  10      132.99      124.49      2.60 o
  -1   7  10       25.03       32.08      1.54 o
   0   7  10      156.00      146.96      3.45 o
   1   7  10      333.88      317.42      5.24 o
   2   7  10      116.05       86.46      3.13 o
   3   7  10      365.31      325.38      5.50 o
   4   7  10      220.12      195.72      4.46 o
   5   7  10      155.14      141.86      3.71 o
   6   7  10       14.58       13.61      1.90 o
   7   7  10        2.18        2.68      1.88 o
   8   7  10        7.27       11.09      2.47 o
  -9   8  10       16.02       11.75      3.84 o
  -8   8  10       11.89       11.86      2.56 o
  -7   8  10        1.41       -0.34      1.63 o
  -6   8  10       14.11       12.88      1.51 o
  -5   8  10       46.34       43.13      2.76 o
  -4   8  10      325.59      334.17      6.32 o
  -3   8  10      392.64      375.31      5.34 o
  -2   8  10      160.13      171.17      3.20 o
  -1   8  10        0.63       -0.43      0.90 o
   0   8  10      338.82      347.09      5.45 o
   1   8  10       79.02       57.67      2.10 o
   2   8  10        1.94        0.04      1.01 o
   3   8  10      102.00       91.68      3.01 o
   4   8  10      280.65      253.99      5.36 o
   5   8  10       20.93       15.76      2.50 o
   6   8  10       20.81       28.71      2.17 o
   7   8  10       10.68        7.02      5.50 o
   8   8  10       19.46       24.48      3.66 o
  -9   9  10        0.16       -1.66      1.66 o
  -8   9  10        0.24       -2.75      2.75 o
  -7   9  10       15.99       18.62      2.14 o
  -6   9  10        0.03       -1.27      1.27 o
  -5   9  10       15.01       20.40      1.57 o
  -4   9  10       35.71       33.90      1.75 o
  -3   9  10       40.22       56.85      1.87 o
  -2   9  10        2.85        0.34      1.05 o
  -1   9  10       19.92       16.97      1.26 o
   0   9  10        5.99        4.14      1.13 o
   1   9  10      162.00      142.39      3.20 o
   2   9  10        0.66        1.38      1.11 o
   3   9  10        3.89        6.52      1.43 o
   4   9  10       84.52       98.73      3.73 o
   5   9  10       32.86       41.45      2.66 o
   6   9  10        0.05       -1.79      1.79 o
   7   9  10        0.09       -2.75      2.75 o
   8   9  10        1.29       -2.95      2.95 o
  -9  10  10        0.01       -2.16      2.27 o
  -8  10  10        0.05       -2.64      2.95 o
  -7  10  10        4.67        1.34      3.56 o
  -6  10  10       25.65       23.71      1.93 o
  -5  10  10       35.50       38.49      1.89 o
  -4  10  10       25.32       22.54      1.40 o
  -3  10  10       11.27       16.90      1.30 o
  -2  10  10       17.31       14.40      1.33 o
  -1  10  10       10.36        4.70      1.17 o
   0  10  10       28.29       16.91      1.44 o
   1  10  10        1.23        0.93      1.11 o
   2  10  10       28.76       37.01      2.08 o
   3  10  10       63.58       49.38      2.56 o
   4  10  10      116.17      113.46      3.78 o
   5  10  10       39.00       38.84      5.18 o
   6  10  10        9.13       11.17      2.95 o
   7  10  10        6.01       16.02      3.56 o
   8  10  10       10.71        2.85      5.83 o
  -8  11  10        0.63       -2.27      3.20 o
  -7  11  10       14.78       12.90      3.41 o
  -6  11  10        0.02        0.01      2.18 o
  -5  11  10       25.38       18.43      1.63 o
  -4  11  10        1.28        1.71      1.06 o
  -3  11  10        2.54        6.20      1.14 o
  -2  11  10      394.59      360.61      5.42 o
  -1  11  10      127.50      126.73      2.83 o
   0  11  10       16.80       12.91      1.27 o
   1  11  10       10.46        6.31      1.24 o
   2  11  10      101.18       79.05      2.94 o
   3  11  10      127.11      121.20      4.46 o
   4  11  10       16.48       18.40      2.95 o
   5  11  10       22.49       13.17      2.95 o
   6  11  10        0.04        0.65      2.75 o
   7  11  10        1.21       -2.29      2.95 o
   8  11  10       24.80       38.64      4.33 o
  -8  12  10        3.03        0.09      3.11 o
  -7  12  10        3.25        2.38      2.47 o
  -6  12  10        9.32        6.03      2.56 o
  -5  12  10        1.86       -0.02      2.06 o
  -4  12  10        3.11        3.20      1.18 o
  -3  12  10      337.41      335.91      4.78 o
  -2  12  10      306.50      280.32      5.02 o
  -1  12  10      333.33      362.21      5.46 o
   0  12  10        1.65        1.12      1.67 o
   1  12  10        3.47        1.88      1.29 o
   2  12  10       20.42       20.66      2.35 o
   3  12  10       20.97       15.43      3.24 o
   4  12  10        0.53       -1.81      2.59 o
   5  12  10       17.41       14.72      5.83 o
   6  12  10        0.78       -2.49      2.49 o
   7  12  10       39.88       50.17      4.51 o
  -8  13  10        0.22       -1.94      2.95 o
  -7  13  10        4.70        4.05      2.79 o
  -6  13  10        9.32        5.06      2.56 o
  -5  13  10        5.17       -2.36      2.39 o
  -4  13  10        0.05       -1.29      1.67 o
  -3  13  10        7.16        4.81      1.33 o
  -2  13  10      188.03      188.41      3.37 o
  -1  13  10        0.80        2.62      1.31 o
   0  13  10        1.70        0.93      1.43 o
   1  13  10        0.01       -0.50      2.32 o
   2  13  10        4.54        1.66      1.79 o
   3  13  10        9.58        5.30      2.49 o
   4  13  10        8.26        5.83      3.88 o
   5  13  10        0.46       -1.04      2.15 o
   6  13  10        7.99       13.36      3.41 o
   7  13  10        3.46        1.94      4.53 o
  -7  14  10        4.25       -0.53      4.55 o
  -6  14  10        3.58        0.30      2.56 o
  -5  14  10        0.31       -2.18      2.18 o
  -4  14  10        0.00        1.18      1.76 o
  -3  14  10        4.76        2.33      1.45 o
  -2  14  10        3.44        0.22      1.42 o
  -1  14  10        5.09        1.97      1.59 o
   0  14  10        1.81        0.80      2.32 o
   1  14  10        0.76        0.95      1.71 o
   2  14  10       21.59       20.35      2.35 o
   3  14  10        3.80        1.94      3.24 o
   4  14  10        1.67        0.76      2.49 o
   5  14  10        0.00       -1.89      2.63 o
   6  14  10        0.39       -0.43      2.63 o
   7  14  10        1.82        4.83      4.53 o
  -7  15  10        4.97        6.47      2.94 o
  -6  15  10        7.66        8.16      2.72 o
  -5  15  10        3.74        0.98      2.56 o
  -4  15  10       20.77       15.82      3.88 o
  -3  15  10       12.99       21.86      1.98 o
  -2  15  10       10.33       14.91      3.20 o
  -1  15  10        0.70        2.27      2.75 o
   0  15  10       91.84       88.13      6.15 o
   1  15  10        1.14       -1.34      1.71 o
   2  15  10       41.15       44.52      3.05 o
   3  15  10       39.76       38.24      2.94 o
   4  15  10        0.27       -2.49      2.49 o
   5  15  10        0.67       -2.70      3.24 o
   6  15  10       15.82       15.80      3.58 o
  -6  16  10       22.57       20.20      3.32 o
  -5  16  10        6.25        5.41      3.56 o
  -4  16  10        1.87        1.29      4.53 o
  -3  16  10        7.26        3.98      2.95 o
  -2  16  10       89.56      104.76      5.71 o
  -1  16  10        0.07       -2.49      2.49 o
   0  16  10       38.79       45.58      4.33 o
   1  16  10       30.19       27.31      4.53 o
   2  16  10        0.30       -1.79      1.79 o
   3  16  10       19.34       28.74      2.94 o
   4  16  10        2.56        0.59      5.50 o
   5  16  10        0.05       -0.20      2.95 o
   6  16  10       40.67       65.37      5.13 o
  -6  17  10        3.38        0.00      5.18 o
  -5  17  10        8.05        5.83      5.18 o
  -4  17  10        2.76       -3.24      4.53 o
  -3  17  10        1.24       -2.95      2.95 o
  -2  17  10        0.36        0.00      3.20 o
  -1  17  10       51.47       54.90      4.79 o
   0  17  10        0.66        4.38      2.95 o
   1  17  10        0.79       -2.75      2.75 o
   2  17  10        1.49        3.88      2.95 o
   3  17  10        5.14        6.80      3.56 o
   4  17  10       15.97       17.79      4.85 o
   5  17  10        2.49       -3.11      3.11 o
  -5  18  10        1.08       -2.59      5.18 o
  -4  18  10       32.28       41.42      7.12 o
  -3  18  10        4.71        1.29      5.18 o
  -2  18  10       21.10       23.63      4.12 o
  -1  18  10       66.93       82.17      8.74 o
   0  18  10        0.48       -2.59      2.75 o
   1  18  10       25.09       30.18      4.12 o
   2  18  10       67.20       72.66      5.25 o
   3  18  10        0.93       -2.95      2.95 o
   4  18  10        5.37       -2.59      4.53 o
   5  18  10        1.19       -0.65      5.18 o
  -4  19  10        3.95        1.29      5.18 o
  -3  19  10       52.76       44.66      7.12 o
  -2  19  10       44.08       49.22      4.79 o
  -1  19  10        6.36        5.50      3.20 o
   0  19  10        6.49        7.29      3.41 o
   1  19  10       40.36       55.05      5.03 o
   2  19  10       38.29       40.48      4.58 o
   3  19  10        1.66       -2.95      2.95 o
   4  19  10        6.20       -5.18      5.18 o
  -3  20  10        5.45        9.71      5.83 o
  -2  20  10       13.28        8.74      3.66 o
  -1  20  10       13.05       20.15      4.12 o
   0  20  10       16.99       14.51      3.87 o
   1  20  10        4.42        4.10      3.41 o
   2  20  10        0.59        0.95      3.41 o
   3  20  10        7.86        7.77      3.66 o
  -2  21  10        0.01       -3.20      3.20 o
  -1  21  10        7.63       11.97      4.12 o
   0  21  10        0.86        0.78      3.41 o
   1  21  10        5.14       11.35      5.18 o
  -9   0  11       11.91       16.01      3.88 o
  -7   0  11       85.10       80.92      3.43 o
  -5   0  11       35.49       45.53      3.26 o
  -3   0  11       19.10       23.66      2.29 o
  -1   0  11      788.88      792.06     13.64 o
   1   0  11     1696.31     1650.77     26.47 o
   3   0  11        1.48        5.59      2.59 o
   5   0  11      379.29      372.60      9.37 o
   7   0  11        7.36        4.12      2.49 o
  -9   1  11        0.25       -1.68      1.68 o
  -8   1  11        0.18       -1.59      1.59 o
  -7   1  11        2.53        4.74      1.26 o
  -6   1  11       38.90       39.39      1.80 o
  -5   1  11      319.70      303.60      4.46 o
  -4   1  11       11.78       11.92      1.31 o
  -3   1  11        6.33        9.64      1.15 o
  -2   1  11       74.19       69.06      2.51 o
  -1   1  11       77.96       76.49      2.25 o
   0   1  11        5.35        4.01      1.48 o
   1   1  11       27.94       26.71      2.17 o
   2   1  11      723.40      747.17      9.40 o
   3   1  11      150.60      147.48      3.19 o
   4   1  11        2.88        4.63      1.26 o
   5   1  11       37.93       36.50      2.33 o
   6   1  11        0.00        1.55      1.43 o
   7   1  11        7.83       10.78      2.01 o
   8   1  11       11.67       13.61      3.20 o
  -9   2  11        0.76        0.74      1.84 o
  -8   2  11        0.03       -1.63      1.63 o
  -7   2  11       10.83       11.93      1.44 o
  -6   2  11       12.59        8.86      1.26 o
  -5   2  11        1.09        7.13      1.32 o
  -4   2  11      186.03      170.66      5.59 o
  -3   2  11        3.64        0.24      0.91 o
  -2   2  11       90.48       90.93      2.37 o
  -1   2  11       22.10       22.15      1.37 o
   0   2  11       74.15       72.46      2.29 o
   1   2  11       77.88       79.49      3.12 o
   2   2  11     2195.32     2119.16     23.74 o
   3   2  11      515.01      518.36      7.10 o
   4   2  11       54.57       50.97      2.23 o
   5   2  11      107.74       89.89      3.06 o
   6   2  11        0.51        0.32      1.62 o
   7   2  11       23.70       21.50      2.17 o
   8   2  11        3.86        1.88      4.21 o
  -9   3  11        0.03       -1.88      1.88 o
  -8   3  11       28.17       28.40      2.00 o
  -7   3  11        3.97        6.50      1.40 o
  -6   3  11        0.04        0.69      1.08 o
  -5   3  11      222.84      224.26      3.81 o
  -4   3  11       44.53       46.89      1.86 o
  -3   3  11        1.74        3.28      1.08 o
  -2   3  11       13.50       16.42      1.25 o
  -1   3  11      214.00      195.02      3.64 o
   0   3  11      394.85      425.45      6.46 o
   1   3  11       20.62       28.66      2.18 o
   2   3  11      295.31      294.61      5.12 o
   3   3  11      692.11      667.84      8.70 o
   4   3  11        8.94       10.99      1.36 o
   5   3  11        5.59        1.81      1.34 o
   6   3  11       17.55       13.26      1.76 o
   7   3  11       11.72       21.44      3.22 o
   8   3  11        3.53        0.71      2.91 o
  -9   4  11        1.39       -0.42      1.90 o
  -8   4  11        0.81        1.77      1.55 o
  -7   4  11       47.02       39.72      1.88 o
  -6   4  11       13.75        9.70      1.24 o
  -5   4  11      130.97      138.42      3.27 o
  -4   4  11       44.19       40.03      2.13 o
  -3   4  11        1.24       -0.11      1.01 o
  -2   4  11      108.66      123.63      2.83 o
  -1   4  11        4.70        3.27      0.96 o
   0   4  11      342.64      346.25      5.53 o
   1   4  11     1021.24      945.12     12.46 o
   2   4  11       52.57       48.24      2.10 o
   3   4  11       67.88       67.59      2.40 o
   4   4  11        0.80        2.09      1.41 o
   5   4  11        0.13       -1.31      1.31 o
   6   4  11        8.08        8.58      1.76 o
   7   4  11        0.60       -1.87      1.87 o
   8   4  11       10.17       11.80      3.24 o
  -9   5  11        3.20        0.58      1.84 o
  -8   5  11       42.88       51.38      2.64 o
  -7   5  11        4.90        8.15      1.31 o
  -6   5  11        5.16        7.27      1.26 o
  -5   5  11       34.16       27.94      1.89 o
  -4   5  11       13.53       15.98      1.24 o
  -3   5  11      283.75      282.70      5.81 o
  -2   5  11       29.15       32.63      1.66 o
  -1   5  11       62.74       48.84      1.89 o
   0   5  11        2.09        5.83      1.25 o
   1   5  11       24.86       28.66      1.96 o
   2   5  11      338.84      322.54      5.48 o
   3   5  11      714.16      663.97     12.52 o
   4   5  11        1.00       -0.43      1.37 o
   5   5  11       42.00       47.90      2.29 o
   6   5  11        0.04       -0.06      1.47 o
   7   5  11       16.10       15.89      2.35 o
   8   5  11        5.79       11.97      3.20 o
  -9   6  11        0.81        3.13      1.88 o
  -8   6  11        6.33        7.24      1.79 o
  -7   6  11        3.56        2.74      1.66 o
  -6   6  11      103.45      101.70      3.12 o
  -5   6  11        4.27        4.21      1.62 o
  -4   6  11      165.59      144.95      2.87 o
  -3   6  11       13.99       14.50      1.27 o
  -2   6  11       89.22       72.83      2.29 o
  -1   6  11      375.90      372.14      5.76 o
   0   6  11        1.99        1.29      1.36 o
   1   6  11        5.31        6.21      1.25 o
   2   6  11       65.92       65.57      2.32 o
   3   6  11       23.01       30.41      2.01 o
   4   6  11       38.33       23.97      1.96 o
   5   6  11       79.76       85.10      2.81 o
   6   6  11       18.75       15.88      1.96 o
   7   6  11        5.16        5.81      2.44 o
   8   6  11        0.48        0.27      4.21 o
  -9   7  11        2.80        1.33      1.84 o
  -8   7  11        0.19       -1.29      2.47 o
  -7   7  11       16.04       14.99      2.14 o
  -6   7  11       25.71       24.59      1.98 o
  -5   7  11       43.59       50.75      2.99 o
  -4   7  11        4.05        3.59      1.21 o
  -3   7  11       24.58       24.20      2.16 o
  -2   7  11       22.48       14.93      1.37 o
  -1   7  11        4.96        3.24      1.23 o
   0   7  11       82.78       71.64      2.29 o
   1   7  11        8.81        8.48      1.31 o
   2   7  11       10.74       11.48      2.12 o
   3   7  11       32.53       27.86      1.96 o
   4   7  11       28.21       24.25      2.14 o
   5   7  11        3.79        1.47      1.45 o
   6   7  11        4.36        3.43      1.63 o
   7   7  11       12.46       16.69      2.56 o
   8   7  11        1.10       -0.97      4.85 o
  -9   8  11        0.01       -1.29      4.53 o
  -8   8  11       10.16       15.09      3.31 o
  -7   8  11        4.53        3.56      1.76 o
  -6   8  11       14.50       15.68      1.66 o
  -5   8  11        6.96       10.06      1.60 o
  -4   8  11      170.97      194.42      3.22 o
  -3   8  11       46.06       39.10      2.07 o
  -2   8  11      126.60      129.74      2.82 o
  -1   8  11        2.12        1.58      1.08 o
   0   8  11       10.50        4.23      1.20 o
   1   8  11        0.85        1.54      1.11 o
   2   8  11       43.33       46.61      2.62 o
   3   8  11       26.45       29.33      2.14 o
   4   8  11       85.71       81.18      3.01 o
   5   8  11        5.71        9.29      2.49 o
   6   8  11        0.94        5.39      1.69 o
   7   8  11       24.61       27.18      3.66 o
   8   8  11        0.45       -2.09      2.95 o
  -8   9  11        4.56        3.56      3.20 o
  -7   9  11        8.58        3.79      1.87 o
  -6   9  11        0.25       -0.49      1.33 o
  -5   9  11      100.29      105.16      3.22 o
  -4   9  11       47.47       52.90      2.18 o
  -3   9  11       85.15       86.43      2.19 o
  -2   9  11       53.70       50.27      1.93 o
  -1   9  11       45.31       38.75      1.70 o
   0   9  11       66.54       75.10      2.42 o
   1   9  11       58.89       63.88      2.39 o
   2   9  11      442.80      421.51     13.35 o
   3   9  11        0.11       -1.29      1.29 o
   4   9  11        5.30        4.47      1.61 o
   5   9  11       22.11       20.00      2.18 o
   6   9  11       12.49       12.97      2.62 o
   7   9  11       23.20       31.73      4.53 o
   8   9  11        6.94        7.51      5.83 o
  -8  10  11        4.41        2.37      3.41 o
  -7  10  11       12.56       15.40      4.21 o
  -6  10  11       34.92       34.25      2.05 o
  -5  10  11      197.31      190.97      4.25 o
  -4  10  11      221.40      238.76      3.83 o
  -3  10  11      153.58      132.84      2.74 o
  -2  10  11        0.84        2.14      1.21 o
  -1  10  11       67.94       66.78      2.23 o
   0  10  11      206.42      190.62      3.62 o
   1  10  11      195.09      174.80      3.83 o
   2  10  11       43.71       31.94      2.14 o
   3  10  11       14.62       12.18      1.76 o
   4  10  11        4.46        4.90      1.74 o
   5  10  11        1.73        2.06      2.49 o
   6  10  11       11.40        4.48      2.95 o
   7  10  11       18.11       12.30      6.80 o
  -8  11  11        3.54        4.14      3.41 o
  -7  11  11        0.13       -3.24      3.24 o
  -6  11  11        6.04       11.07      3.03 o
  -5  11  11       56.67       62.89      2.40 o
  -4  11  11        0.01        0.84      1.16 o
  -3  11  11      304.80      291.85      4.40 o
  -2  11  11       99.31       89.97      2.47 o
  -1  11  11        1.20        0.34      1.17 o
   0  11  11      161.90      169.96      3.45 o
   1  11  11       17.91       19.03      1.81 o
   2  11  11       21.41       23.62      1.96 o
   3  11  11       33.15       38.46      2.56 o
   4  11  11        0.26        2.72      2.15 o
   5  11  11        0.00        0.29      2.49 o
   6  11  11       11.07        6.02      2.95 o
   7  11  11        0.75       -3.20      3.20 o
  -7  12  11        0.68       -2.03      3.11 o
  -6  12  11        9.34        9.30      2.85 o
  -5  12  11        1.78        1.94      1.37 o
  -4  12  11       36.79       32.49      1.80 o
  -3  12  11        6.81        7.26      1.29 o
  -2  12  11      134.59      154.32      3.04 o
  -1  12  11       56.68       48.39      2.07 o
   0  12  11       19.12       14.10      1.51 o
   1  12  11        0.14       -1.19      1.19 o
   2  12  11        4.76        4.53      3.24 o
   3  12  11       27.31       25.16      3.24 o
   4  12  11       13.23        8.90      2.63 o
   5  12  11      114.14      112.25      6.15 o
   6  12  11        1.61       -1.64      2.95 o
   7  12  11        5.11        7.77      3.66 o
  -7  13  11        3.19       -5.18      5.18 o
  -6  13  11       12.87       19.32      2.94 o
  -5  13  11        0.18       -1.90      1.90 o
  -4  13  11        9.22        4.82      1.56 o
  -3  13  11        3.23        2.78      1.35 o
  -2  13  11       50.95       61.99      2.10 o
  -1  13  11        0.12        2.79      1.24 o
   0  13  11       14.77        9.38      1.76 o
   1  13  11       15.40       12.85      2.18 o
   2  13  11        3.44        0.65      2.15 o
   3  13  11       61.92       50.78      4.04 o
   4  13  11        6.63        8.47      2.63 o
   5  13  11        3.65        1.12      5.18 o
   6  13  11       14.11       15.49      3.41 o
  -7  14  11        3.01        2.48      2.72 o
  -6  14  11        0.59       -2.42      2.47 o
  -5  14  11        5.18       11.42      2.85 o
  -4  14  11        2.45       -0.85      1.81 o
  -3  14  11        9.92        8.67      1.71 o
  -2  14  11       51.33       57.31      2.63 o
  -1  14  11        5.39        6.29      1.88 o
   0  14  11       12.38       13.75      2.28 o
   1  14  11        7.44        6.47      1.88 o
   2  14  11       71.36       79.36      3.81 o
   3  14  11       31.87       32.44      3.23 o
   4  14  11        6.38       -0.81      2.63 o
   5  14  11       55.24       58.38      4.51 o
   6  14  11        0.75       -1.00      3.88 o
  -6  15  11       14.18        9.34      3.10 o
  -5  15  11        4.99        1.51      2.42 o
  -4  15  11       12.04       11.39      2.20 o
  -3  15  11        8.16        4.74      1.68 o
  -2  15  11       63.07       59.35      5.18 o
  -1  15  11       18.87       12.30      3.20 o
   0  15  11       47.39       58.37      4.58 o
   1  15  11       46.01       44.41      3.05 o
   2  15  11       13.13       12.61      2.28 o
   3  15  11        1.39       -2.15      2.15 o
   4  15  11       12.82       18.46      3.23 o
   5  15  11        8.14       11.31      3.41 o
   6  15  11        0.96        5.66      3.58 o
  -6  16  11        7.17        7.52      3.30 o
  -5  16  11        1.53       -1.36      2.91 o
  -4  16  11       15.56       18.77      5.83 o
  -3  16  11       21.35       24.33      3.87 o
  -2  16  11        3.32       -1.29      2.75 o
  -1  16  11       21.09       18.06      3.41 o
   0  16  11        0.03        1.62      2.75 o
   1  16  11        4.75        2.27      2.75 o
   2  16  11       12.58       13.57      2.60 o
   3  16  11        0.47        3.34      2.63 o
   4  16  11        5.74       12.30      3.23 o
   5  16  11       14.81       10.48      3.58 o
  -5  17  11        0.12       -4.53      4.53 o
  -4  17  11       15.24       14.24      5.83 o
  -3  17  11        0.08       -4.53      4.53 o
  -2  17  11       61.58       62.84      5.03 o
  -1  17  11       54.39       53.49      4.58 o
   0  17  11       10.40        7.44      3.20 o
   1  17  11       19.03       22.95      3.66 o
   2  17  11        5.21        3.56      3.20 o
   3  17  11        5.09        8.41      5.18 o
   4  17  11        7.95        6.56      3.11 o
  -4  18  11       40.28       45.31      7.12 o
  -3  18  11       39.67       29.77      6.47 o
  -2  18  11        8.19       11.00      3.66 o
  -1  18  11        0.54        3.56      3.20 o
   0  18  11        3.96       -1.69      2.95 o
   1  18  11       20.29       32.93      4.33 o
   2  18  11        5.69       14.54      3.88 o
   3  18  11       15.41       20.36      3.87 o
   4  18  11      111.45      133.33     10.36 o
  -3  19  11        0.28        0.00      5.18 o
  -2  19  11        0.30       -3.20      3.20 o
  -1  19  11       12.03       18.70      5.83 o
   0  19  11        5.37        5.50      3.66 o
   1  19  11       17.52       12.03      4.53 o
   2  19  11        0.04        2.59      3.41 o
   3  19  11        7.98        2.98      3.41 o
  -2  20  11       14.42       14.64      5.83 o
  -1  20  11        0.24       -0.95      3.41 o
   0  20  11       27.38       16.75      4.12 o
   1  20  11        6.03        2.99      7.12 o
  -8   0  12        1.20       -1.97      1.97 o
  -6   0  12        0.43       -0.18      1.59 o
  -4   0  12      153.58      151.09      4.35 o
  -2   0  12       99.68       96.45      4.12 o
   0   0  12     1414.33     1373.47     22.57 o
   2   0  12      207.07      205.63      5.58 o
   4   0  12       71.14       74.53      3.52 o
   6   0  12       50.27       65.13      4.12 o
   8   0  12        8.86       21.36      4.53 o
  -9   1  12        0.06       -0.34      1.81 o
  -8   1  12        3.23        5.80      1.83 o
  -7   1  12        0.07        1.29      1.26 o
  -6   1  12        0.48       -1.21      1.21 o
  -5   1  12        5.58        7.09      1.24 o
  -4   1  12        0.95        1.66      1.11 o
  -3   1  12       18.39       21.03      1.60 o
  -2   1  12       41.09       31.16      1.74 o
  -1   1  12       29.72       31.64      1.71 o
   0   1  12        6.53        6.58      1.70 o
   1   1  12       17.89       15.59      1.53 o
   2   1  12      544.59      540.81      8.06 o
   3   1  12      586.45      582.70      7.91 o
   4   1  12        4.92        5.03      1.38 o
   5   1  12        0.06        1.33      1.43 o
   6   1  12        1.49       -1.68      1.68 o
   7   1  12        4.87        1.66      1.84 o
   8   1  12        5.71        9.38      3.20 o
  -9   2  12        8.98       15.39      2.30 o
  -8   2  12        0.05       -1.08      1.45 o
  -7   2  12        0.06       -0.08      1.26 o
  -6   2  12        0.37       -1.32      1.32 o
  -5   2  12       15.59       18.40      1.40 o
  -4   2  12       54.47       37.02      1.89 o
  -3   2  12       74.31       73.33      2.29 o
  -2   2  12      101.99       99.30      2.66 o
  -1   2  12       13.48       15.56      1.62 o
   0   2  12      145.86      130.97      3.10 o
   1   2  12      373.92      390.42      5.80 o
   2   2  12      178.77      165.55      3.41 o
   3   2  12      235.23      246.11      4.53 o
   4   2  12       35.42       33.89      2.25 o
   5   2  12        0.05       -1.33      1.43 o
   6   2  12       28.61       18.43      2.17 o
   7   2  12       49.84       47.46      2.74 o
   8   2  12        4.86       -0.71      2.49 o
  -9   3  12        4.09        2.35      1.96 o
  -8   3  12        0.43       -0.40      1.50 o
  -7   3  12        6.63        4.30      1.41 o
  -6   3  12        0.22        0.71      1.16 o
  -5   3  12       31.68       31.93      1.67 o
  -4   3  12        1.06        0.85      1.11 o
  -3   3  12       14.69       11.58      1.31 o
  -2   3  12      254.20      262.17      4.57 o
  -1   3  12       36.98       26.99      1.66 o
   0   3  12      861.43      833.37     11.35 o
   1   3  12      649.67      613.83      8.93 o
   2   3  12       42.42       38.83      2.27 o
   3   3  12        0.38       -1.21      1.21 o
   4   3  12      267.14      271.20      5.00 o
   5   3  12       50.23       47.85      2.41 o
   6   3  12      102.07      108.79      3.61 o
   7   3  12        1.51        0.04      1.99 o
   8   3  12        3.68        8.74      2.75 o
  -9   4  12        9.34       10.77      3.27 o
  -8   4  12       15.98       16.53      1.86 o
  -7   4  12        0.93       -0.80      1.26 o
  -6   4  12        0.02        0.67      1.14 o
  -5   4  12      103.74      109.36      2.88 o
  -4   4  12        1.83        1.48      1.15 o
  -3   4  12        5.02        3.21      1.11 o
  -2   4  12      140.71      145.12      4.00 o
  -1   4  12       16.16       13.88      1.41 o
   0   4  12      274.10      282.82      5.01 o
   1   4  12      156.89      167.20      3.69 o
   2   4  12        0.35       -0.65      1.15 o
   3   4  12       32.39       31.59      1.93 o
   4   4  12      109.67      107.93      3.16 o
   5   4  12        0.58        2.03      1.57 o
   6   4  12        0.38       -1.68      1.68 o
   7   4  12        2.35        0.32      2.97 o
   8   4  12        0.02       -2.06      2.49 o
  -9   5  12        9.60       11.65      4.53 o
  -8   5  12       10.27       14.77      1.89 o
  -7   5  12       11.71       11.56      1.50 o
  -6   5  12        1.58        0.97      1.16 o
  -5   5  12        0.21        1.60      1.24 o
  -4   5  12       13.21       14.28      1.45 o
  -3   5  12       27.12       20.24      1.45 o
  -2   5  12        4.76       10.88      1.41 o
  -1   5  12       53.35       56.16      2.13 o
   0   5  12       78.56       76.40      2.48 o
   1   5  12      167.76      154.38      4.11 o
   2   5  12      127.25      121.28      3.15 o
   3   5  12        0.20        1.85      1.31 o
   4   5  12        4.78        1.34      1.50 o
   5   5  12       64.55       61.07      4.44 o
   6   5  12        2.09       -0.53      1.76 o
   7   5  12        7.02       16.66      2.62 o
   8   5  12       12.13       10.65      2.95 o
  -8   6  12        1.09       -1.18      1.43 o
  -7   6  12       27.04       33.34      1.91 o
  -6   6  12        6.73        7.23      1.21 o
  -5   6  12       47.78       41.98      2.02 o
  -4   6  12       49.87       59.88      2.02 o
  -3   6  12      160.62      145.27      3.27 o
  -2   6  12        0.17        0.69      1.08 o
  -1   6  12        2.55        3.63      1.87 o
   0   6  12       21.48       19.22      1.54 o
   1   6  12        2.09        2.72      1.20 o
   2   6  12       53.10       52.25      2.23 o
   3   6  12        7.71        6.47      1.41 o
   4   6  12      110.10      112.86      3.39 o
   5   6  12        4.20        3.54      1.64 o
   6   6  12      133.89      165.89      4.51 o
   7   6  12        4.64        6.50      2.35 o
   8   6  12        0.46       -0.22      5.18 o
  -8   7  12        0.96        1.67      2.08 o
  -7   7  12        4.78        4.82      1.78 o
  -6   7  12        0.00       -1.38      1.45 o
  -5   7  12      202.91      195.32      4.00 o
  -4   7  12      104.16       96.25      2.47 o
  -3   7  12       84.42       96.30      2.79 o
  -2   7  12       36.88       30.00      1.85 o
  -1   7  12      107.06      100.62      2.71 o
   0   7  12       22.72       16.35      1.49 o
   1   7  12      358.90      347.87      5.82 o
   2   7  12      453.20      398.45      6.47 o
   3   7  12      213.71      183.16      4.43 o
   4   7  12        3.16        5.92      1.67 o
   5   7  12       59.07       60.09      2.67 o
   6   7  12       24.52       36.54      3.08 o
   7   7  12        0.01        1.62      2.09 o
  -8   8  12        0.59        0.02      2.08 o
  -7   8  12        0.78       -2.32      2.43 o
  -6   8  12       21.60       19.93      1.96 o
  -5   8  12       31.13       38.36      2.31 o
  -4   8  12       73.00       66.35      2.36 o
  -3   8  12       27.85       17.18      1.59 o
  -2   8  12       15.27       17.01      1.54 o
  -1   8  12      194.12      195.42      3.92 o
   0   8  12       80.10       77.81      2.52 o
   1   8  12       19.66       13.69      1.69 o
   2   8  12      245.56      218.12      4.46 o
   3   8  12       42.03       32.80      2.99 o
   4   8  12       23.02       22.16      2.01 o
   5   8  12       10.76       12.72      1.90 o
   6   8  12       19.94       14.72      2.23 o
   7   8  12       19.56       19.03      3.41 o
  -8   9  12        1.10       -0.82      3.41 o
  -7   9  12        1.90        2.31      1.96 o
  -6   9  12        0.01       -0.14      1.54 o
  -5   9  12       50.89       47.67      2.40 o
  -4   9  12      222.08      244.07      4.23 o
  -3   9  12      114.89      104.90      2.88 o
  -2   9  12        8.55        5.41      1.31 o
  -1   9  12        7.48        2.76      1.25 o
   0   9  12        0.08       -0.94      1.15 o
   1   9  12      229.98      218.01      4.42 o
   2   9  12        6.19        5.79      1.87 o
   3   9  12      151.79      148.12      4.23 o
   4   9  12        0.81        1.39      1.63 o
   5   9  12       20.54       14.82      2.18 o
   6   9  12       44.65       57.91      3.85 o
   7   9  12       10.29        6.77      3.41 o
  -8  10  12        9.32       12.75      3.87 o
  -7  10  12        0.01        0.55      5.50 o
  -6  10  12        0.10       -1.44      1.44 o
  -5  10  12       42.89       56.67      2.36 o
  -4  10  12       39.07       34.99      1.68 o
  -3  10  12        0.95        2.82      1.20 o
  -2  10  12        4.12       -0.62      1.17 o
  -1  10  12       34.27       29.95      1.84 o
   0  10  12        0.08       -0.03      1.31 o
   1  10  12       70.26       75.74      2.73 o
   2  10  12       31.65       36.66      2.30 o
   3  10  12        9.43        5.47      1.76 o
   4  10  12       39.72       44.86      3.10 o
   5  10  12        3.02        4.75      2.63 o
   6  10  12        0.18       -0.65      3.24 o
   7  10  12       54.49       56.93      8.41 o
  -7  11  12        6.11        6.60      3.41 o
  -6  11  12        1.10        1.34      2.15 o
  -5  11  12       11.32       11.94      1.36 o
  -4  11  12       42.71       52.07      2.12 o
  -3  11  12       82.59      103.90      2.62 o
  -2  11  12        6.54       10.97      1.44 o
  -1  11  12        5.66        9.36      1.44 o
   0  11  12       98.32       94.56      2.86 o
   1  11  12      109.16      102.33      6.26 o
   2  11  12       39.77       35.34      2.20 o
   3  11  12        4.28        2.72      2.15 o
   4  11  12        7.74       12.55      2.95 o
   5  11  12        8.74        4.48      2.95 o
   6  11  12        5.80        2.84      2.95 o
  -7  12  12        0.45       -2.95      2.95 o
  -6  12  12       17.22       21.60      3.05 o
  -5  12  12        3.35        0.41      1.38 o
  -4  12  12        8.23       12.32      1.52 o
  -3  12  12      104.22      110.59      2.95 o
  -2  12  12        3.45        3.09      1.24 o
  -1  12  12        1.62       -1.17      1.17 o
   0  12  12       43.48       40.38      2.00 o
   1  12  12       40.01       52.77      2.58 o
   2  12  12       10.83        8.83      2.59 o
   3  12  12        2.24        0.65      2.15 o
   4  12  12        5.36        5.83      3.88 o
   5  12  12        1.46        0.00      2.75 o
   6  12  12        0.01       -0.80      2.95 o
  -7  13  12        9.06        6.80      4.85 o
  -6  13  12        0.01       -1.77      2.47 o
  -5  13  12        0.00       -0.53      1.53 o
  -4  13  12      143.48      147.38      5.39 o
  -3  13  12        3.18        3.95      1.46 o
  -2  13  12       14.91        9.56      1.35 o
  -1  13  12        0.00       -1.21      1.21 o
   0  13  12        7.50        4.92      1.50 o
   1  13  12       91.88       85.21      4.51 o
   2  13  12       51.59       48.05      3.58 o
   3  13  12        0.97        0.00      2.15 o
   4  13  12       12.54       24.61      7.77 o
   5  13  12        0.00       -2.63      2.63 o
   6  13  12        8.13        5.83      8.09 o
  -6  14  12        4.04        5.77      2.85 o
  -5  14  12        2.84       -2.47      2.47 o
  -4  14  12        0.59        4.61      2.08 o
  -3  14  12        1.92        2.95      1.64 o
  -2  14  12       42.53       48.44      2.84 o
  -1  14  12        0.47       -1.71      1.71 o
   0  14  12       14.09        9.08      2.09 o
   1  14  12        0.40        0.41      2.49 o
   2  14  12        0.89       -2.15      2.15 o
   3  14  12       14.97       21.45      3.11 o
   4  14  12       15.46       19.98      3.88 o
   5  14  12       10.02        9.62      3.11 o
  -6  15  12        1.30        1.62      2.66 o
  -5  15  12        0.16       -2.59      2.62 o
  -4  15  12       63.68       81.17      3.92 o
  -3  15  12        9.86       17.75      2.85 o
  -2  15  12        9.25        9.97      3.41 o
  -1  15  12        1.17       -2.59      2.75 o
   0  15  12        1.74       -2.75      2.75 o
   1  15  12       15.89       19.19      2.56 o
   2  15  12        3.71       -0.53      2.49 o
   3  15  12        1.96       -2.29      3.24 o
   4  15  12       21.86       28.85      3.58 o
   5  15  12       33.08       35.18      4.19 o
  -5  16  12       26.92       29.13      6.47 o
  -4  16  12        1.92        5.18      5.18 o
  -3  16  12       15.41       12.94      5.18 o
  -2  16  12        7.58       10.36      3.66 o
  -1  16  12        0.03       -2.27      2.75 o
   0  16  12        0.23        3.04      2.95 o
   1  16  12        8.83       15.31      3.56 o
   2  16  12        5.56        2.59      4.53 o
   3  16  12       50.29       54.77      4.85 o
   4  16  12        4.75        8.51      3.11 o
  -4  17  12        0.14        0.65      4.53 o
  -3  17  12        6.87        2.59      5.18 o
  -2  17  12       28.38       33.33      4.33 o
  -1  17  12       56.73       61.49      5.03 o
   0  17  12       35.75       32.48      4.12 o
   1  17  12        0.14        3.24      3.20 o
   2  17  12        0.52        0.65      4.53 o
   3  17  12        4.26        6.47      5.18 o
  -3  18  12        2.65        7.77      5.83 o
  -2  18  12        0.01        0.32      3.20 o
  -1  18  12        0.04        0.97      3.20 o
   0  18  12        0.01        2.27      3.20 o
   1  18  12       23.88       27.20      5.83 o
   2  18  12       21.26       21.21      4.04 o
  -2  19  12        7.89       -0.13      3.41 o
  -1  19  12        3.20        4.27      3.88 o
   0  19  12        7.03        9.71      3.66 o
   1  19  12        0.02       -0.56      3.56 o
  -7   0  13       48.56       49.70      6.07 o
  -5   0  13        0.04       -1.76      1.79 o
  -3   0  13       43.62       47.79      3.18 o
  -1   0  13      385.60      346.93      7.57 o
   1   0  13       57.94       50.62      3.10 o
   3   0  13      102.50      104.96      4.08 o
   5   0  13      100.70       93.34      4.79 o
   7   0  13        0.09       -1.29      3.56 o
  -8   1  13        4.53        3.07      1.56 o
  -7   1  13        3.00        4.24      1.44 o
  -6   1  13       32.28       25.38      1.75 o
  -5   1  13       12.16       18.82      1.38 o
  -4   1  13        5.62        8.74      1.31 o
  -3   1  13       94.08      113.97      2.88 o
  -2   1  13      240.80      232.69      4.09 o
  -1   1  13      368.09      368.88      6.08 o
   0   1  13      139.03      131.64      3.07 o
   1   1  13      775.90      761.07      9.82 o
   2   1  13      325.42      315.69      5.16 o
   3   1  13       79.58       76.41      2.58 o
   4   1  13       36.44       39.06      2.05 o
   5   1  13        6.63       11.68      1.90 o
   6   1  13        0.10       -1.77      2.15 o
   7   1  13       28.08       28.00      2.62 o
  -8   2  13       10.88       16.07      2.36 o
  -7   2  13        2.40        0.89      1.36 o
  -6   2  13        2.76        2.59      1.26 o
  -5   2  13       11.77       14.51      1.39 o
  -4   2  13        0.02       -1.08      1.08 o
  -3   2  13       16.14       17.77      1.54 o
  -2   2  13       36.36       28.89      2.16 o
  -1   2  13       17.24       14.68      1.54 o
   0   2  13      204.76      222.67      4.09 o
   1   2  13       23.29       22.40      1.73 o
   2   2  13      231.46      231.40      4.21 o
   3   2  13       40.27       50.61      2.19 o
   4   2  13       31.87       30.20      2.05 o
   5   2  13       33.44       37.71      2.41 o
   6   2  13       22.81       22.76      2.23 o
   7   2  13        2.35        0.86      1.84 o
  -8   3  13        4.99        6.27      1.63 o
  -7   3  13        0.98        4.66      1.40 o
  -6   3  13        0.00       -1.24      1.24 o
  -5   3  13        7.87       14.48      1.51 o
  -4   3  13        0.28       -0.36      1.08 o
  -3   3  13      129.24      120.00      3.06 o
  -2   3  13        9.68       11.92      1.54 o
  -1   3  13        0.03        0.30      1.78 o
   0   3  13      730.11      698.10      9.91 o
   1   3  13      206.33      184.19      3.69 o
   2   3  13      153.63      151.65      3.38 o
   3   3  13      215.03      198.56      3.95 o
   4   3  13       86.87       93.10      3.02 o
   5   3  13       16.10       20.10      2.14 o
   6   3  13       11.70        9.71      2.15 o
   7   3  13       15.01       19.04      2.72 o
  -8   4  13       19.86       25.30      2.10 o
  -7   4  13       30.43       34.36      1.97 o
  -6   4  13        0.01        0.25      1.18 o
  -5   4  13        9.64        6.74      1.45 o
  -4   4  13        0.04       -0.48      1.60 o
  -3   4  13       88.47       87.54      2.64 o
  -2   4  13       70.74       77.83      2.54 o
  -1   4  13        5.73       11.86      1.60 o
   0   4  13        9.54       14.44      1.90 o
   1   4  13      160.01      158.67      3.74 o
   2   4  13        9.73       10.86      1.48 o
   3   4  13      141.50      142.58      3.35 o
   4   4  13        4.29        5.32      1.60 o
   5   4  13       35.75       43.06      2.63 o
   6   4  13       85.37       78.41      3.34 o
   7   4  13       17.09       31.44      3.60 o
  -8   5  13       15.01       15.54      1.93 o
  -7   5  13        4.91        5.61      1.47 o
  -6   5  13       13.36       11.99      1.47 o
  -5   5  13        1.17       -0.50      1.15 o
  -4   5  13        2.58        0.88      1.24 o
  -3   5  13       21.84       10.78      1.50 o
  -2   5  13      197.70      224.79      6.26 o
  -1   5  13       48.05       58.33      2.34 o
   0   5  13       91.07       95.48      2.81 o
   1   5  13      188.16      180.51      4.46 o
   2   5  13       11.85       13.30      2.23 o
   3   5  13       92.19       95.65      2.85 o
   4   5  13      181.93      183.66      4.23 o
   5   5  13       40.42       42.16      2.56 o
   6   5  13        3.21        0.16      1.90 o
   7   5  13        0.09        0.87      3.30 o
  -8   6  13        1.94       -1.59      1.59 o
  -7   6  13       14.73       14.05      1.57 o
  -6   6  13        1.32        1.40      1.21 o
  -5   6  13        0.66        2.06      1.30 o
  -4   6  13       10.59       11.29      1.72 o
  -3   6  13        0.10        0.50      1.19 o
  -2   6  13        5.71        6.45      1.41 o
  -1   6  13       58.65       53.97      2.29 o
   0   6  13      247.11      216.64      4.33 o
   1   6  13        4.09        3.74      1.31 o
   2   6  13      148.12      132.15      3.44 o
   3   6  13       15.50       13.19      1.90 o
   4   6  13       10.07       14.09      1.84 o
   5   6  13        5.59        9.22      1.96 o
   6   6  13       16.89       19.41      2.23 o
   7   6  13       47.89       53.55      4.31 o
  -8   7  13        0.18       -0.04      1.40 o
  -7   7  13        0.91       -1.66      1.66 o
  -6   7  13        0.85        1.70      1.24 o
  -5   7  13        0.13       -0.34      1.22 o
  -4   7  13       28.24       33.73      1.75 o
  -3   7  13      200.12      226.66      4.37 o
  -2   7  13        5.29       10.02      1.91 o
  -1   7  13        5.52        5.39      1.47 o
   0   7  13       90.76       94.91      2.88 o
   1   7  13        8.51        5.61      1.37 o
   2   7  13        1.22        0.45      1.38 o
   3   7  13        3.19        4.52      1.67 o
   4   7  13       24.07       17.86      1.93 o
   5   7  13        7.80       12.03      2.08 o
   6   7  13        7.26        6.27      2.08 o
   7   7  13        0.25       -0.29      2.18 o
  -7   8  13        1.78        3.31      1.84 o
  -6   8  13       19.45       25.96      1.70 o
  -5   8  13        7.02        6.59      2.19 o
  -4   8  13       14.62       17.63      1.53 o
  -3   8  13       47.61       51.59      2.29 o
  -2   8  13       45.48       38.95      2.00 o
  -1   8  13        0.27       -0.42      1.47 o
   0   8  13       40.77       50.56      2.29 o
   1   8  13        6.03        3.59      1.34 o
   2   8  13        2.80        2.53      1.38 o
   3   8  13       30.65       36.74      2.47 o
   4   8  13        3.88       -0.43      1.63 o
   5   8  13        0.63       -0.27      1.86 o
   6   8  13        1.02        3.13      1.96 o
   7   8  13       20.38       18.77      3.87 o
  -7   9  13        8.68        6.08      1.87 o
  -6   9  13        9.33       13.49      1.82 o
  -5   9  13       72.64       69.56      2.52 o
  -4   9  13       10.25        3.31      1.40 o
  -3   9  13        5.21        4.38      1.45 o
  -2   9  13        3.68        3.90      1.28 o
  -1   9  13       45.66       39.12      2.05 o
   0   9  13       96.57       80.82      2.81 o
   1   9  13        0.20       -1.31      1.31 o
   2   9  13        0.08        1.94      1.52 o
   3   9  13        2.62        5.14      1.67 o
   4   9  13       14.29       19.49      2.99 o
   5   9  13        0.71       -0.52      2.06 o
   6   9  13       18.75       14.58      2.85 o
  -7  10  13        1.23       -0.46      3.24 o
  -6  10  13        2.50        1.45      1.64 o
  -5  10  13        0.35        1.69      1.32 o
  -4  10  13        4.54        2.49      1.41 o
  -3  10  13        0.04       -1.30      1.30 o
  -2  10  13        7.55       14.62      1.66 o
  -1  10  13        0.30        1.80      1.38 o
   0  10  13       89.34       94.73      2.93 o
   1  10  13       11.76       10.02      1.64 o
   2  10  13        6.07        6.08      1.57 o
   3  10  13        4.84        1.38      1.96 o
   4  10  13        8.22        8.51      2.95 o
   5  10  13       15.10       13.85      3.41 o
   6  10  13        0.03        6.63      3.88 o
  -7  11  13        7.70        6.77      5.18 o
  -6  11  13       23.48       31.69      3.10 o
  -5  11  13        0.00        0.25      1.25 o
  -4  11  13        1.68        2.86      1.41 o
  -3  11  13       17.22       11.99      1.83 o
  -2  11  13        1.59       -1.31      1.31 o
  -1  11  13        7.48        5.57      1.54 o
   0  11  13        2.06        0.25      1.37 o
   1  11  13        0.40       -0.68      1.49 o
   2  11  13        3.77        0.40      1.63 o
   3  11  13       59.89       70.01      3.70 o
   4  11  13        0.92        0.00      2.49 o
   5  11  13        4.52        1.59      3.88 o
   6  11  13        9.93        5.18      6.80 o
  -6  12  13        0.20       -0.70      2.01 o
  -5  12  13        8.34        7.90      1.70 o
  -4  12  13       17.67       24.49      2.10 o
  -3  12  13       54.95       61.76      2.23 o
  -2  12  13       11.31       14.41      1.57 o
  -1  12  13        4.21        2.23      1.41 o
   0  12  13        7.65        8.30      1.84 o
   1  12  13       35.89       35.59      2.35 o
   2  12  13        1.03        0.73      2.09 o
   3  12  13        0.01       -0.35      2.49 o
   4  12  13        2.93        0.32      5.50 o
   5  12  13       26.31       36.15      4.04 o
  -6  13  13       12.32       13.95      3.10 o
  -5  13  13        0.83        0.63      2.14 o
  -4  13  13       94.37      101.07      4.00 o
  -3  13  13        4.13        1.86      1.56 o
  -2  13  13        7.30        4.15      1.33 o
  -1  13  13       25.05       23.48      1.90 o
   0  13  13       12.75       13.80      2.28 o
   1  13  13      117.93      125.13      4.66 o
   2  13  13       11.69        4.53      2.63 o
   3  13  13       16.10       13.69      4.21 o
   4  13  13       33.56       42.74      4.04 o
   5  13  13        0.23       -3.24      3.24 o
  -5  14  13       11.60       13.96      3.55 o
  -4  14  13        6.55       13.72      1.87 o
  -3  14  13        0.26        0.60      1.51 o
  -2  14  13       13.56       17.88      1.98 o
  -1  14  13       18.68       24.86      2.30 o
   0  14  13       12.77       18.02      2.95 o
   1  14  13        0.89       -0.88      2.49 o
   2  14  13       26.43       17.47      3.11 o
   3  14  13       22.44       23.28      3.41 o
   4  14  13        1.07        6.75      4.21 o
  -5  15  13       19.98       23.72      3.32 o
  -4  15  13       11.27       13.09      2.41 o
  -3  15  13        0.10        0.00      4.53 o
  -2  15  13       10.18       12.86      3.41 o
  -1  15  13        0.01       -2.59      2.75 o
   0  15  13        0.88        2.59      3.20 o
   1  15  13       49.13       43.35      6.15 o
   2  15  13       10.25       15.95      3.11 o
   3  15  13        1.26        2.54      3.56 o
   4  15  13       26.88       36.49      5.83 o
  -4  16  13        2.66        1.94      5.18 o
  -3  16  13       38.81       31.71      6.47 o
  -2  16  13       18.17       17.66      3.66 o
  -1  16  13        0.05       -3.29      4.85 o
   0  16  13       11.46       13.54      6.15 o
   1  16  13        7.38        1.29      4.53 o
   2  16  13        1.79       -2.59      4.53 o
   3  16  13        0.30        4.03      2.95 o
  -3  17  13       31.64       33.66      6.47 o
  -2  17  13        0.01       -3.88      3.88 o
  -1  17  13        1.24        2.29      2.95 o
   0  17  13       37.00       47.96      5.18 o
   1  17  13       17.16        9.71      5.18 o
   2  17  13        7.21       12.30      5.18 o
  -1  18  13        2.16       -0.97      4.85 o
   0  18  13        1.22        3.02      3.41 o
  -8   0  14        5.49        6.95      2.47 o
  -6   0  14        1.38        0.53      2.09 o
  -4   0  14       19.87       20.04      2.60 o
  -2   0  14       17.79       20.11      2.35 o
   0   0  14      169.46      165.37      4.97 o
   2   0  14       10.04        9.76      2.09 o
   4   0  14       11.13       10.30      2.30 o
   6   0  14        5.99        6.72      3.24 o
  -8   1  14        3.05        3.24      1.93 o
  -7   1  14        0.51       -1.44      1.44 o
  -6   1  14        1.43        0.38      1.34 o
  -5   1  14        0.00       -1.21      1.21 o
  -4   1  14       18.31       28.70      1.75 o
  -3   1  14        0.44       -1.17      1.17 o
  -2   1  14      142.64      137.82      3.25 o
  -1   1  14       19.10       18.55      1.66 o
   0   1  14      157.73      177.66      3.65 o
   1   1  14        0.00       -0.90      1.44 o
   2   1  14      127.91      129.21      3.19 o
   3   1  14       27.78       30.97      2.01 o
   4   1  14        0.71       -0.02      1.94 o
   5   1  14        0.92       -0.19      1.67 o
   6   1  14       50.89       60.47      3.12 o
   7   1  14        0.04       -0.46      1.86 o
  -8   2  14        2.29        4.21      1.67 o
  -7   2  14        0.16       -0.45      1.44 o
  -6   2  14        0.50       -0.85      1.29 o
  -5   2  14       11.23        7.86      1.50 o
  -4   2  14        0.29       -0.65      1.31 o
  -3   2  14        0.52       -1.25      1.25 o
  -2   2  14       37.90       55.39      2.48 o
  -1   2  14        1.82       -0.03      1.33 o
   0   2  14      274.28      267.92      4.66 o
   1   2  14       24.26       23.70      1.67 o
   2   2  14        0.00       -0.02      1.33 o
   3   2  14       34.56       28.36      1.86 o
   4   2  14       66.25       76.37      3.02 o
   5   2  14        0.86       -0.85      1.76 o
   6   2  14        0.79       -1.13      1.86 o
   7   2  14       14.27       25.54      2.89 o
  -8   3  14        5.50        8.27      2.33 o
  -7   3  14        4.24        4.30      1.53 o
  -6   3  14        3.90        0.16      1.26 o
  -5   3  14        0.08       -1.20      1.37 o
  -4   3  14        0.27        1.91      1.37 o
  -3   3  14        8.10        7.21      1.54 o
  -2   3  14      407.64      400.65      6.59 o
  -1   3  14        0.43        4.65      1.54 o
   0   3  14      221.30      208.35      4.45 o
   1   3  14        7.40        8.74      1.48 o
   2   3  14        2.53        1.22      1.27 o
   3   3  14        0.02       -0.97      1.27 o
   4   3  14       76.05       70.45      2.90 o
   5   3  14        0.00       -1.53      1.76 o
   6   3  14        1.78       -0.53      1.76 o
   7   3  14        7.02        5.65      2.47 o
  -7   4  14        7.65        8.74      1.53 o
  -6   4  14        0.26       -1.36      1.36 o
  -5   4  14        2.29       -0.10      1.41 o
  -4   4  14       44.17       57.18      2.39 o
  -3   4  14        0.17        1.26      1.37 o
  -2   4  14      131.96      155.11      3.69 o
  -1   4  14      584.31      539.77      8.25 o
   0   4  14      168.21      144.96      3.70 o
   1   4  14        7.48        7.56      1.53 o
   2   4  14        5.07        3.81      1.36 o
   3   4  14       15.04       15.71      1.67 o
   4   4  14       30.93       28.34      2.23 o
   5   4  14       73.67       81.59      3.36 o
   6   4  14        9.48       10.29      2.14 o
  -7   5  14        9.25        9.34      1.88 o
  -6   5  14        6.07        7.57      1.47 o
  -5   5  14        0.00       -1.27      1.27 o
  -4   5  14        1.06        3.30      1.41 o
  -3   5  14        0.87       -1.26      1.37 o
  -2   5  14      119.59      124.78      3.41 o
  -1   5  14       56.21       65.59      2.64 o
   0   5  14       11.42       16.83      1.74 o
   1   5  14       26.05       23.93      2.26 o
   2   5  14       32.85       39.36      2.23 o
   3   5  14        4.65        6.50      1.60 o
   4   5  14        4.30        3.04      1.79 o
   5   5  14       11.68       15.92      3.08 o
   6   5  14        9.69       15.84      2.20 o
  -7   6  14       43.27       43.22      2.22 o
  -6   6  14        5.81        5.15      1.38 o
  -5   6  14       10.07       12.51      1.59 o
  -4   6  14       15.52       15.34      1.71 o
  -3   6  14        0.19       -0.15      1.60 o
  -2   6  14       37.83       41.89      2.19 o
  -1   6  14       62.93       62.44      2.59 o
   0   6  14      158.25      146.46      3.69 o
   1   6  14      137.61      127.33      3.40 o
   2   6  14       26.42       33.54      2.25 o
   3   6  14       20.24       20.40      2.00 o
   4   6  14       31.05       34.94      2.39 o
   5   6  14        0.85        1.32      1.97 o
   6   6  14        1.16        1.82      1.96 o
  -7   7  14       11.60       15.49      1.64 o
  -6   7  14        0.92        0.35      1.28 o
  -5   7  14       10.13        8.75      1.55 o
  -4   7  14        0.07        0.64      1.29 o
  -3   7  14       86.00       91.02      3.26 o
  -2   7  14       26.03       28.00      1.96 o
  -1   7  14        6.62        8.30      1.54 o
   0   7  14       16.33       17.34      1.66 o
   1   7  14       51.71       65.62      2.64 o
   2   7  14      146.41      161.27      3.99 o
   3   7  14        0.80       -1.29      1.52 o
   4   7  14        4.22        1.70      1.72 o
   5   7  14        8.12        7.98      2.15 o
   6   7  14       29.89       29.24      2.66 o
  -7   8  14        0.33       -0.39      1.33 o
  -6   8  14        3.60        0.84      1.31 o
  -5   8  14        2.85        4.70      1.59 o
  -4   8  14        3.27        5.08      1.44 o
  -3   8  14       14.31        9.71      1.71 o
  -2   8  14        1.43       -1.34      1.34 o
  -1   8  14       42.22       42.66      2.23 o
   0   8  14       69.04       67.31      2.64 o
   1   8  14       56.59       63.85      2.71 o
   2   8  14       74.32       75.94      3.70 o
   3   8  14        9.18        5.00      1.76 o
   4   8  14      227.72      279.54      5.66 o
   5   8  14       55.25       49.43      2.96 o
   6   8  14       56.42       62.82      4.89 o
  -6   9  14       27.73       23.74      1.82 o
  -5   9  14        6.37        8.64      1.62 o
  -4   9  14       28.92       33.26      2.05 o
  -3   9  14        0.28       -0.63      1.41 o
  -2   9  14        0.46       -1.31      1.34 o
  -1   9  14        0.51        0.40      1.51 o
   0   9  14        5.68        7.59      1.77 o
   1   9  14        8.03        6.57      1.60 o
   2   9  14        3.24        2.22      1.63 o
   3   9  14       10.21       12.81      2.14 o
   4   9  14       52.89       58.10      3.27 o
   5   9  14        6.01        5.71      2.72 o
  -6  10  14        4.51        9.75      1.78 o
  -5  10  14       42.58       37.48      2.22 o
  -4  10  14        0.17       -1.50      1.50 o
  -3  10  14       35.64       42.35      2.32 o
  -2  10  14        4.02        4.78      1.54 o
  -1  10  14      128.36      110.24      3.34 o
   0  10  14        2.29       -1.41      1.41 o
   1  10  14       29.33       34.42      2.41 o
   2  10  14        2.52        4.27      1.76 o
   3  10  14        0.81        0.55      1.81 o
   4  10  14        1.95        5.43      2.72 o
   5  10  14        5.43        8.28      2.66 o
  -6  11  14        0.00        2.45      1.52 o
  -5  11  14        4.04        3.48      1.79 o
  -4  11  14       10.68        7.21      1.71 o
  -3  11  14        6.79        3.65      1.47 o
  -2  11  14       42.96       43.18      2.37 o
  -1  11  14        0.15        1.53      1.54 o
   0  11  14        0.00        1.66      1.59 o
   1  11  14       21.63       18.36      2.08 o
   2  11  14        1.24        2.85      1.87 o
   3  11  14        1.76        4.33      2.47 o
   4  11  14        0.13       -1.46      2.63 o
   5  11  14       46.38       53.84      5.50 o
  -5  12  14        0.12        1.73      1.79 o
  -4  12  14       31.74       29.14      2.42 o
  -3  12  14       41.05       33.09      2.00 o
  -2  12  14        1.65        1.09      1.54 o
  -1  12  14        0.17       -1.16      1.54 o
   0  12  14        1.77        1.44      1.76 o
   1  12  14       20.76       18.12      2.56 o
   2  12  14        0.05       -1.66      2.09 o
   3  12  14        9.85        6.97      2.95 o
   4  12  14       27.58       27.06      4.04 o
  -5  13  14        2.44        6.66      1.88 o
  -4  13  14        0.31       -0.07      1.90 o
  -3  13  14       10.43       14.11      2.05 o
  -2  13  14        0.09       -1.42      1.42 o
  -1  13  14       60.27       75.65      3.27 o
   0  13  14       19.87       14.52      2.56 o
   1  13  14        3.09        9.07      4.12 o
   2  13  14        5.06        4.88      4.53 o
   3  13  14        3.63        4.48      3.56 o
   4  13  14        0.55        2.31      4.21 o
  -4  14  14        7.91        6.75      1.82 o
  -3  14  14        2.90        2.47      1.78 o
  -2  14  14       40.21       36.68      3.87 o
  -1  14  14       20.44       25.95      3.66 o
   0  14  14        0.72       -1.65      2.49 o
   1  14  14       14.26       18.82      3.41 o
   2  14  14       16.75       26.12      3.58 o
   3  14  14       31.83       37.05      4.04 o
  -3  15  14        1.95       -0.65      4.53 o
  -2  15  14        2.11       -2.27      3.20 o
  -1  15  14        8.27        9.71      5.18 o
   0  15  14        0.00       -1.29      3.88 o
   1  15  14       15.08       18.12      3.58 o
   2  15  14        8.67       11.57      3.11 o
  -2  16  14       23.56       23.09      4.12 o
  -1  16  14        1.60       -3.24      4.53 o
   0  16  14        0.88        3.24      4.53 o
   1  16  14        0.06        3.24      5.18 o
  -7   0  15        6.78       13.14      2.47 o
  -5   0  15       28.81       51.10      3.22 o
  -3   0  15       12.97       16.67      2.47 o
  -1   0  15      231.00      222.93      6.10 o
   1   0  15        1.15       -0.86      1.87 o
   3   0  15        1.16       -0.77      2.77 o
   5   0  15       28.52       34.98      4.21 o
  -7   1  15        0.10        0.49      1.48 o
  -6   1  15        6.33        7.86      1.54 o
  -5   1  15        0.77        0.36      2.10 o
  -4   1  15        9.59        6.04      1.44 o
  -3   1  15       42.99       35.38      1.96 o
  -2   1  15       75.77       71.18      2.53 o
  -1   1  15       73.11       55.63      2.23 o
   0   1  15       44.88       39.92      2.06 o
   1   1  15        0.18        0.24      1.33 o
   2   1  15        8.89        8.03      1.54 o
   3   1  15       18.51       17.09      1.75 o
   4   1  15       20.09       21.95      3.49 o
   5   1  15        0.77        0.46      1.81 o
   6   1  15       23.49       30.86      2.74 o
  -7   2  15        4.28        5.37      1.71 o
  -6   2  15        6.44        5.62      1.53 o
  -5   2  15        2.92        2.63      1.50 o
  -4   2  15        0.01       -1.26      1.26 o
  -3   2  15       25.02       36.43      2.06 o
  -2   2  15       34.09       36.55      2.00 o
  -1   2  15       14.88       13.05      1.66 o
   0   2  15       11.24       13.22      1.62 o
   1   2  15       15.47       18.35      1.66 o
   2   2  15        0.53       -1.29      1.29 o
   3   2  15       25.84       35.05      2.17 o
   4   2  15        2.98       -0.41      1.64 o
   5   2  15        0.03       -1.81      1.81 o
   6   2  15        3.65        6.19      2.20 o
  -7   3  15        0.15       -0.15      1.56 o
  -6   3  15        3.14        4.59      1.50 o
  -5   3  15       10.15        9.44      1.77 o
  -4   3  15        0.06       -1.37      1.37 o
  -3   3  15       15.48       19.22      2.38 o
  -2   3  15      171.21      188.66      4.16 o
  -1   3  15       15.08       21.56      1.83 o
   0   3  15       16.67       11.51      1.56 o
   1   3  15       16.93       17.93      1.75 o
   2   3  15        7.37        2.16      1.48 o
   3   3  15       10.05       11.94      1.76 o
   4   3  15       35.15       35.70      2.43 o
   5   3  15        2.92        4.03      2.01 o
   6   3  15       58.49       57.54      3.24 o
  -7   4  15        0.06       -1.47      1.47 o
  -6   4  15        1.02       -0.03      1.47 o
  -5   4  15       47.91       47.35      2.45 o
  -4   4  15       10.70       14.42      1.75 o
  -3   4  15       29.50       24.00      1.93 o
  -2   4  15       86.39       95.83      3.17 o
  -1   4  15       13.86       17.01      2.58 o
   0   4  15        0.29       -0.86      1.45 o
   1   4  15       22.86       19.91      1.75 o
   2   4  15        0.75        1.56      1.48 o
   3   4  15      120.54      119.50      3.54 o
   4   4  15       55.06       51.62      3.22 o
   5   4  15        7.83        6.31      2.14 o
   6   4  15        2.46       -0.22      2.01 o
  -7   5  15        0.42        2.27      3.20 o
  -6   5  15        1.71        0.41      1.38 o
  -5   5  15       18.82       24.76      2.02 o
  -4   5  15        5.68        6.50      1.66 o
  -3   5  15        0.09        1.80      1.41 o
  -2   5  15      340.68      317.61      5.78 o
  -1   5  15        8.12        5.66      1.54 o
   0   5  15       38.82       36.66      2.19 o
   1   5  15        0.43       -1.45      1.45 o
   2   5  15        0.52       -1.10      1.40 o
   3   5  15        0.00        2.20      1.75 o
   4   5  15       61.20       65.04      3.02 o
   5   5  15       23.77       39.16      2.96 o
  -6   6  15       19.98       19.04      1.78 o
  -5   6  15        6.02       11.37      1.86 o
  -4   6  15        7.00       14.16      1.86 o
  -3   6  15        0.44        0.95      1.54 o
  -2   6  15       72.16       75.17      2.81 o
  -1   6  15       47.06       43.33      2.37 o
   0   6  15        1.15        1.22      1.60 o
   1   6  15        2.39        1.05      1.60 o
   2   6  15        1.39        0.77      1.60 o
   3   6  15       48.38       51.45      2.73 o
   4   6  15       20.22       32.77      2.52 o
   5   6  15        5.44        4.22      2.14 o
  -6   7  15        0.56       -0.33      1.47 o
  -5   7  15        8.02        6.97      1.62 o
  -4   7  15       73.28       65.95      3.03 o
  -3   7  15        4.06        2.29      1.55 o
  -2   7  15       12.57       12.20      1.82 o
  -1   7  15       10.72       10.43      1.66 o
   0   7  15        5.93        5.59      1.54 o
   1   7  15        1.38        1.03      1.60 o
   2   7  15       79.53       85.97      4.48 o
   3   7  15        0.01       -0.81      1.76 o
   4   7  15       11.98        8.26      2.60 o
   5   7  15       19.92       21.64      2.53 o
  -6   8  15        9.99        6.34      1.53 o
  -5   8  15        6.16        7.08      1.62 o
  -4   8  15        7.02        8.66      1.84 o
  -3   8  15        9.12       10.49      1.71 o
  -2   8  15        0.83        1.29      1.75 o
  -1   8  15        8.37       11.96      1.84 o
   0   8  15       18.29       26.01      2.13 o
   1   8  15        8.66       14.31      1.87 o
   2   8  15       13.95        8.83      1.90 o
   3   8  15        9.33       13.39      2.20 o
   4   8  15       18.04       18.85      2.31 o
   5   8  15       94.35      105.18      4.06 o
  -6   9  15       19.97       24.88      1.94 o
  -5   9  15        3.80        4.34      1.66 o
  -4   9  15        6.08       10.45      2.00 o
  -3   9  15        0.05       -0.11      1.50 o
  -2   9  15       32.59       41.04      2.43 o
  -1   9  15       57.55       64.36      2.71 o
   0   9  15       14.37       14.58      1.89 o
   1   9  15       27.38       24.53      2.85 o
   2   9  15       20.43       20.22      2.30 o
   3   9  15        6.45        7.29      2.04 o
   4   9  15       27.69       32.30      2.51 o
   5   9  15       12.79       22.65      5.18 o
  -5  10  15        0.13        0.24      1.66 o
  -4  10  15        0.23        0.44      1.56 o
  -3  10  15        0.63       -1.24      1.45 o
  -2  10  15        1.48       -0.51      1.54 o
  -1  10  15        4.79        1.18      1.54 o
   0  10  15       33.63       30.79      2.25 o
   1  10  15        1.29        0.08      1.81 o
   2  10  15        9.63       17.64      2.35 o
   3  10  15        9.27       10.45      2.14 o
   4  10  15        2.70        2.98      2.66 o
  -5  11  15        5.67        4.79      1.88 o
  -4  11  15        2.54        4.29      1.71 o
  -3  11  15        0.41       -1.36      1.36 o
  -2  11  15       15.96       15.82      2.00 o
  -1  11  15        2.27        1.46      1.54 o
   0  11  15       15.26       15.36      2.14 o
   1  11  15        0.58        3.07      1.86 o
   2  11  15        0.05       -1.71      2.18 o
   3  11  15       12.20       10.10      2.66 o
   4  11  15       17.62       24.95      3.87 o
  -4  12  15       42.17       53.14      3.09 o
  -3  12  15        6.22        4.07      1.63 o
  -2  12  15       15.35       19.86      2.37 o
  -1  12  15        5.46        3.75      1.78 o
   0  12  15        0.34       -1.18      1.76 o
   1  12  15        1.68        3.27      3.52 o
   2  12  15        0.43        2.55      2.47 o
   3  12  15        1.40        4.53      2.95 o
  -4  13  15        3.36        6.47      4.21 o
  -3  13  15       15.58       19.25      2.43 o
  -2  13  15        7.34        3.71      2.38 o
  -1  13  15        1.87        0.65      3.66 o
   0  13  15        0.14       -0.43      2.24 o
   1  13  15       14.72       18.87      3.23 o
   2  13  15        9.86       10.45      3.88 o
  -3  14  15        0.46       -1.03      2.01 o
  -2  14  15        0.35        1.34      2.95 o
  -1  14  15        0.93       -0.65      2.75 o
   0  14  15        1.49        0.07      2.47 o
   1  14  15        2.33        0.95      2.95 o
   2  14  15       14.64       18.48      3.58 o
  -1  15  15        0.15        2.59      4.53 o
   0  15  15       21.63       23.30      5.83 o
  -6   0  16       19.04       28.67      2.85 o
  -4   0  16       76.96       84.24      3.94 o
  -2   0  16        0.07        3.01      1.97 o
   0   0  16       57.22       74.67      6.77 o
   2   0  16        9.11       10.72      2.97 o
   4   0  16       57.15       68.20      5.50 o
  -6   1  16        0.70        1.88      1.53 o
  -5   1  16        0.82       -1.63      1.63 o
  -4   1  16       17.55       17.91      2.77 o
  -3   1  16        5.73        7.79      1.64 o
  -2   1  16       77.18       75.66      2.67 o
  -1   1  16       25.96       29.50      1.93 o
   0   1  16        1.44        0.57      1.39 o
   1   1  16       18.71       13.62      1.70 o
   2   1  16        0.00       -1.48      1.48 o
   3   1  16        0.57        0.71      1.60 o
   4   1  16        8.48        8.90      3.92 o
   5   1  16       13.86       16.14      2.35 o
  -6   2  16        0.26        1.53      1.51 o
  -5   2  16        0.02       -0.34      1.60 o
  -4   2  16        9.84       17.29      1.81 o
  -3   2  16        2.34        4.46      1.56 o
  -2   2  16       12.41       11.36      1.66 o
  -1   2  16        5.49        3.68      1.51 o
   0   2  16        0.58        0.08      1.39 o
   1   2  16       39.11       36.02      2.19 o
   2   2  16       17.90       16.00      1.75 o
   3   2  16        0.00       -1.88      1.88 o
   4   2  16        0.48       -2.82      2.82 o
   5   2  16        5.42        6.29      2.20 o
  -6   3  16        5.69        7.56      1.63 o
  -5   3  16        0.24       -0.26      1.40 o
  -4   3  16       98.50      117.21      3.24 o
  -3   3  16       32.14       30.33      2.06 o
  -2   3  16        8.38        4.25      1.48 o
  -1   3  16       22.10       19.16      1.81 o
   0   3  16       20.00       21.52      1.87 o
   1   3  16        5.18        4.77      1.56 o
   2   3  16        0.66        0.96      1.54 o
   3   3  16       13.24       13.84      2.14 o
   4   3  16       37.17       49.68      3.48 o
   5   3  16        9.41       13.77      2.35 o
  -6   4  16        0.22       -0.61      1.43 o
  -5   4  16        1.19       -0.12      1.61 o
  -4   4  16       95.44      120.71      3.46 o
  -3   4  16        9.14       14.13      1.78 o
  -2   4  16       15.72       14.18      1.89 o
  -1   4  16       24.27       20.57      1.89 o
   0   4  16        1.68        0.04      1.44 o
   1   4  16       21.72       22.80      1.97 o
   2   4  16      130.92      138.62      3.64 o
   3   4  16       52.10       59.06      2.93 o
   4   4  16       25.83       28.81      2.52 o
   5   4  16        0.38        0.50      2.01 o
  -6   5  16        9.23       10.55      1.89 o
  -5   5  16        1.66        0.10      1.53 o
  -4   5  16        2.06        6.68      1.80 o
  -3   5  16        3.55        5.06      1.60 o
  -2   5  16        0.81        5.23      1.71 o
  -1   5  16        4.83        3.96      1.60 o
   0   5  16        0.02       -0.92      1.54 o
   1   5  16       17.24       20.01      1.95 o
   2   5  16        1.71        1.43      1.67 o
   3   5  16       38.62       49.96      2.73 o
   4   5  16       14.49       14.18      3.36 o
  -5   6  16        9.63        5.71      1.80 o
  -4   6  16       15.09       21.79      2.23 o
  -3   6  16       29.11       36.65      2.25 o
  -2   6  16        4.35        5.90      1.66 o
  -1   6  16       38.92       48.60      4.21 o
   0   6  16       41.14       57.28      2.64 o
   1   6  16        1.08       -0.81      1.50 o
   2   6  16       48.62       57.30      2.93 o
   3   6  16       73.23       66.29      3.07 o
   4   6  16        5.10        5.19      2.10 o
  -5   7  16        2.77        2.30      1.62 o
  -4   7  16       60.09       55.58      2.96 o
  -3   7  16        4.54        2.17      1.66 o
  -2   7  16       43.16       42.53      2.48 o
  -1   7  16        3.65        3.81      1.66 o
   0   7  16       59.94       58.13      2.86 o
   1   7  16       36.01       36.72      2.48 o
   2   7  16        4.64        8.49      1.89 o
   3   7  16       42.88       55.02      2.91 o
   4   7  16        0.44        1.38      1.98 o
  -5   8  16        0.94        3.96      1.80 o
  -4   8  16       39.11       44.46      2.49 o
  -3   8  16        0.03       -1.37      1.50 o
  -2   8  16        3.45        1.65      1.60 o
  -1   8  16       13.68        9.21      1.87 o
   0   8  16        0.02       -1.18      1.54 o
   1   8  16        0.62       -0.21      1.90 o
   2   8  16       22.23       24.85      3.27 o
   3   8  16        0.69        4.63      1.91 o
   4   8  16      127.80      143.28      4.28 o
  -4   9  16        1.42        1.34      1.75 o
  -3   9  16        3.90        7.29      1.71 o
  -2   9  16        0.26       -1.32      1.60 o
  -1   9  16       49.59       49.98      2.67 o
   0   9  16        3.53        0.50      1.66 o
   1   9  16       42.66       49.33      2.94 o
   2   9  16       28.13       45.34      3.01 o
   3   9  16        2.46        1.66      2.18 o
  -4  10  16        0.12       -0.50      1.59 o
  -3  10  16        6.77        1.69      1.92 o
  -2  10  16        1.05        3.12      1.68 o
  -1  10  16       17.82       22.24      2.13 o
   0  10  16        0.99       -0.36      1.65 o
   1  10  16        2.22        1.81      1.90 o
   2  10  16       28.65       44.24      3.12 o
   3  10  16       49.41       54.97      4.08 o
  -3  11  16        2.38       -1.25      1.60 o
  -2  11  16        0.35       -0.56      1.75 o
  -1  11  16        7.90       10.96      1.93 o
   0  11  16        8.82        7.90      2.17 o
   1  11  16        0.69       -0.76      1.81 o
   2  11  16        0.12       -1.09      2.56 o
  -2  12  16        0.38       -0.27      1.86 o
  -1  12  16       36.82       46.59      2.98 o
   0  12  16       19.60       34.53      3.22 o
   1  12  16       14.11       13.98      2.94 o
  -5   0  17       12.53       17.98      4.53 o
  -3   0  17       26.27       28.73      2.85 o
  -1   0  17       82.64      120.85      4.72 o
   1   0  17        2.41       -2.18      2.18 o
   3   0  17        7.07        2.95      2.35 o
  -5   1  17        0.65        0.35      1.76 o
  -4   1  17        1.94        1.89      1.56 o
  -3   1  17        0.17       -0.52      1.54 o
  -2   1  17        8.91       12.65      1.83 o
  -1   1  17        0.80       -0.81      1.53 o
   0   1  17        3.78        1.22      1.56 o
   1   1  17        3.89        2.18      1.63 o
   2   1  17        1.96       -0.01      1.60 o
   3   1  17        2.64        0.10      1.67 o
   4   1  17        1.14        1.56      2.14 o
  -5   2  17        0.15        0.82      1.76 o
  -4   2  17       22.64       24.72      2.05 o
  -3   2  17        0.52       -1.12      1.46 o
  -2   2  17       15.67       15.52      1.83 o
  -1   2  17       15.89       10.51      1.80 o
   0   2  17       11.66       10.41      1.75 o
   1   2  17       55.29       61.81      2.80 o
   2   2  17       22.37       27.53      2.21 o
   3   2  17        1.49       -0.94      1.80 o
   4   2  17       10.68       15.35      2.41 o
  -5   3  17        0.80       -1.29      1.55 o
  -4   3  17        0.52        2.64      1.63 o
  -3   3  17        1.62       -1.38      1.38 o
  -2   3  17        3.31        1.59      1.60 o
  -1   3  17        1.91        2.08      1.48 o
   0   3  17        2.25        3.92      1.60 o
   1   3  17       31.92       43.11      2.40 o
   2   3  17        2.89        2.18      1.75 o
   3   3  17       14.98       15.93      2.27 o
  -4   4  17        0.73        2.07      1.60 o
  -3   4  17        0.34        1.07      1.56 o
  -2   4  17        3.61        1.98      1.51 o
  -1   4  17        2.07        0.87      1.56 o
   0   4  17       15.13       17.67      1.90 o
   1   4  17       17.65       18.35      1.97 o
   2   4  17       10.72       13.33      1.90 o
   3   4  17        6.35        6.93      2.10 o
  -4   5  17        0.38        1.52      1.96 o
  -3   5  17        0.70       -1.15      1.60 o
  -2   5  17        5.06        3.01      1.71 o
  -1   5  17        0.51        1.03      1.56 o
   0   5  17        1.08       -1.27      1.51 o
   1   5  17        6.23        5.83      1.83 o
   2   5  17       15.31       15.78      2.05 o
   3   5  17        2.04        0.35      2.18 o
  -4   6  17       59.10       66.61      3.28 o
  -3   6  17        2.17       -0.29      1.71 o
  -2   6  17        3.85        0.93      1.64 o
  -1   6  17        2.54       -0.12      1.60 o
   0   6  17        1.03       -0.20      1.66 o
   1   6  17        7.96        9.69      2.65 o
   2   6  17       48.88       64.60      3.10 o
   3   6  17       17.79       29.70      2.52 o
  -4   7  17        0.40        2.80      2.34 o
  -3   7  17        4.04        1.07      1.66 o
  -2   7  17        4.49        3.60      1.78 o
  -1   7  17       12.77       18.51      2.05 o
   0   7  17        2.76        2.04      1.84 o
   1   7  17        0.01       -1.71      1.71 o
   2   7  17        4.97        6.08      2.05 o
  -3   8  17        9.44       12.69      2.00 o
  -2   8  17       14.86       22.14      2.13 o
  -1   8  17       23.50       23.81      2.34 o
   0   8  17        7.63        5.36      1.93 o
   1   8  17       16.36       16.11      2.50 o
   2   8  17        4.72        7.10      2.10 o
  -2   9  17        0.41        0.58      1.64 o
  -1   9  17       12.86        7.73      1.93 o
   0   9  17        3.61        5.85      1.86 o
   1   9  17        3.34        6.57      2.24 o
  -1  10  17        8.69       13.89      2.13 o
   0  10  17        4.69        6.24      2.17 o
  -2   0  18       12.90        9.10      2.47 o
   0   0  18        0.39       -2.09      2.09 o
   2   0  18        0.00       -1.28      2.24 o
  -3   1  18        0.01       -0.10      1.60 o
  -2   1  18        0.20        0.63      1.66 o
  -1   1  18        4.12        4.35      1.70 o
   0   1  18       10.57        8.86      1.78 o
   1   1  18       24.75       31.08      2.27 o
   2   1  18        0.39       -1.69      1.69 o
  -3   2  18        0.15       -1.38      1.53 o
  -2   2  18       18.58       23.00      2.05 o
  -1   2  18        0.42       -0.38      1.60 o
   0   2  18        4.20        3.58      1.75 o
   1   2  18        7.81        7.16      1.87 o
   2   2  18        6.22        6.98      1.95 o
  -3   3  18       16.48       17.47      1.97 o
  -2   3  18        0.00        1.60      1.60 o
  -1   3  18        0.04       -1.56      1.56 o
   0   3  18       10.39       12.69      2.06 o
   1   3  18        3.62        0.65      2.12 o
   2   3  18       25.31       34.95      5.83 o
  -2   4  18        0.29       -0.64      1.54 o
  -1   4  18        3.14        0.90      1.62 o
   0   4  18        0.47       -0.22      1.63 o
   1   4  18       12.66       12.09      1.99 o
  -2   5  18        0.13       -1.56      1.56 o
  -1   5  18        0.26        0.16      1.66 o
   0   5  18       29.94       36.16      2.46 o
   1   5  18        6.48        3.38      1.83 o
  -1   6  18        0.38       -1.56      1.56 o
   0   6  18        2.04        0.82      1.83 o
 
